# Supplementary material for: Conservation Research Is Not Happening Where It Is Most Needed
Source: PLoS Biol. 2016 Mar 29;14(3):e1002413. doi: 10.1371/journal.pbio.1002413 (PMC4811576; doi:10.1371/journal.pbio.1002413)
Supplement: S1 Data — (XLSX) [file pbio.1002413.s001.xlsx]

## Sheet: Sheet1
Unique Id	Identifier	Author	Title	Journal	Subject Country	Country of Lead Author	Open Access	Altmetrics Score
2	WOS:000347549400003	Barbosa, JF; Sakuragui, CM	Taxonomy and conservation of the Brazilian extra-Amazonian species of Philodendron subg Pteromischum (Araceae)	PHYTOTAXA	Brazil	Brazil		0
3	WOS:000347549400011	Vazquez-Garcia, JA; Nieves-Hernandez, G; Padilla-Lepe, J; Nuno-Rubio, AT; Chazaro-Basanez, M	Echeveria munizii (Crassulaceae) a new species of epiphyte from tropical Volcan de Colima, Mexico	PHYTOTAXA	Mexico	Mexico		0
4	WOS:000347549400012	Michlig, A; Ferraro, LI; Elix, JA	A new species of the lichen genus Parmotrema from Argentina (Parmeliaceae, Ascomycota)	PHYTOTAXA	Argentina	Argentina		0
5	WOS:000348843500004	Misso, M; West, J	Conservation management of the terrestrial biodiversity of Christmas Island: challenges and perspectives	RAFFLES BULLETIN OF ZOOLOGY	Christmas Island	Australia	YES	0
6	WOS:000348843500005	Misso, M; MacRae, I	The conservation management of Pulu Keeling National Park: challenges and perspectives	RAFFLES BULLETIN OF ZOOLOGY	Cocos Islands	Australia	YES	0
7	WOS:000348843500008	Coddou, A; Mills, H; Hamilton, N; Algar, D	Baiting effectiveness for introduced rats (Rattus sp) on Christmas Island	RAFFLES BULLETIN OF ZOOLOGY	Christmas Island	Australia	YES	0
8	WOS:000348843500009	Hennicke, JC; Weimerskirch, H	Foraging movements of Abbott's Boobies during early chick-rearing and implications for a marine Important Bird Area in Christmas Island waters	RAFFLES BULLETIN OF ZOOLOGY	Christmas Island	France	YES	0
9	WOS:000348843500010	Woinarski, JCZ; Detto, T; MacRae, I	The other subpopulation of Christmas Island White-eye Zosterops natalis (Aves: Zosteropidae): a historic introduction has led to an enduring subpopulation on Horsburgh Island, Cocos (Keeling) Islands group	RAFFLES BULLETIN OF ZOOLOGY	Christmas Island	Australia	YES	0
10	WOS:000348843500012	Stork, NE; Kitching, RL; Davis, NE; Abbott, KL	The impact of aerial baiting for control of the yellow crazy ant, Anoplolepis gracilipes, on canopy-dwelling arthropods and selected vertebrates on Christmas Island (Indian Ocean)	RAFFLES BULLETIN OF ZOOLOGY	Christmas Island	Australia	YES	0
11	WOS:000348843500018	Macrae, I; Whiting, S	Positive conservation outcome from religious teachings: changes to subsistence turtle harvest practices at Cocos (Keeling) Islands, Indian Ocean	RAFFLES BULLETIN OF ZOOLOGY	Cocos Islands	Australia	YES	0
12	WOS:000348843500032	Richards, ZT; Hobbs, JPA	The status of hard coral diversity at Christmas Island and Cocos (Keeling) Islands	RAFFLES BULLETIN OF ZOOLOGY	Christmas Island	Australia	YES	0
12	WOS:000348843500032	Richards, ZT; Hobbs, JPA	The status of hard coral diversity at Christmas Island and Cocos (Keeling) Islands	RAFFLES BULLETIN OF ZOOLOGY	Cocos Islands	Australia	YES	0
13	WOS:000348843500033	Ryan, NM; Richards, ZT; Hobbs, JPA	Optimal monitoring of coral biodiversity at Christmas Island	RAFFLES BULLETIN OF ZOOLOGY	Christmas Island	Australia	YES	0
14	WOS:000348843500035	Hobbs, JPA; Coker, DJ; Green, PT; James, DJ; Humphreys, WF; McAllan, IAW; Newman, SJ; Pratchett, MS; Staeudle, TM; Whiting, SD	An annotated bibliography of the research on marine organisms and environments at Christmas Island and the Cocos (Keeling) Islands	RAFFLES BULLETIN OF ZOOLOGY	Christmas Island	Australia	YES	0
15	WOS:000348240200003	Wang, J; Xie, F; Wang, G; Jiang, JP	Group-spawning and Simultanous Polyandry of a Stream-dwelling Frog Feirana kangxianensis	ASIAN HERPETOLOGICAL RESEARCH	China	China		0
16	WOS:000348240200005	Garcia, VOS; Papa, RDS; Briones, JCA; Mendoza, N; Okuda, N; Diesmos, AC	Food Habits and Distribution of the Lake Taal Sea Snake (Hydrophis semperi Garman 1881) and the Sympatric Little File Snake (Acrochordus granulatus Schneider 1799) in Lake Taal, Philippines	ASIAN HERPETOLOGICAL RESEARCH	Philippines	Philippines		0
17	WOS:000348240200009	Yang, WZ; Wang, J; Jiang, JP; Li, C; Xie, F	Development and Characterization of Fifteen Polymorphic Microsatellites for Extremely Endangered Salamander, Echinotriton chinhaiensis	ASIAN HERPETOLOGICAL RESEARCH	China	China		0
18	WOS:000348664300001	Scasta, JD; Engle, DM; Harr, RN; Debinski, DM	Fire induced reproductive mechanisms of a Symphoricarpos (Caprifoliaceae) shrub after dormant season burning	BOTANICAL STUDIES	United States	United States		0
19	WOS:000347549300007	Henriques, MC; Riosmena-Rodriguez, R; Coutinho, LM; Figueiredo, MAO	Lithophylloideae and Mastophoroideae (Corallinales, Rhodophyta) from the Brazilian continental shelf	PHYTOTAXA	Brazil	Brazil		0
20	WOS:000347549300010	Carro, B; Lopez, L; Pena, V; Barbara, I; Barreiro, R	DNA barcoding allows the accurate assessment of European maerl diversity: a Proof-of-Concept study	PHYTOTAXA	France	Spain		0
20	WOS:000347549300010	Carro, B; Lopez, L; Pena, V; Barbara, I; Barreiro, R	DNA barcoding allows the accurate assessment of European maerl diversity: a Proof-of-Concept study	PHYTOTAXA	Portugal	Spain		0
20	WOS:000347549300010	Carro, B; Lopez, L; Pena, V; Barbara, I; Barreiro, R	DNA barcoding allows the accurate assessment of European maerl diversity: a Proof-of-Concept study	PHYTOTAXA	Spain	Spain		0
20	WOS:000347549300010	Carro, B; Lopez, L; Pena, V; Barbara, I; Barreiro, R	DNA barcoding allows the accurate assessment of European maerl diversity: a Proof-of-Concept study	PHYTOTAXA	United Kingdom	Spain		0
20	WOS:000347549300010	Carro, B; Lopez, L; Pena, V; Barbara, I; Barreiro, R	DNA barcoding allows the accurate assessment of European maerl diversity: a Proof-of-Concept study	PHYTOTAXA	United Kingdom	Spain		0
21	WOS:000347549300017	Henriques, MC; Coutinho, LM; Riosmena-Rodriguez, R; Barros-Barreto, MB; Khader, S; Figueiredo, MAO	Three deep water species of Sporolithon (Sporolithales, Rhodophyta) from the Brazilian continental shelf, with the description of Sporolithon elevatum sp nov	PHYTOTAXA	Brazil	Brazil		0
22	WOS:000346903100005	Thoma, RF; Loughman, ZJ; Fetzner, JW	Cambarus (Puncticambarus) callainus, a new species of crayfish (Decapoda: Cambaridae) from the Big Sandy River basin in Kentucky, Virginia, and West Virginia, USA	ZOOTAXA	United States	United States		0
23	WOS:000345821100012	Gurney, LJ; Pakhomov, EA; Christensen, V	An ecosystem model of the Prince Edward Island archipelago	ECOLOGICAL MODELLING	Canada	Canada		0
24	WOS:000344594400010	Zhou, SL; Zou, XH; Zhou, ZQ; Liu, J; Xu, C; Yu, J; Wang, Q; Zhang, DM; Wang, XQ; Ge, S; Sang, T; Pan, KY; Hong, DY	Multiple species of wild tree peonies gave rise to the 'king of flowers', Paeonia suffruticosa Andrews	PROCEEDINGS OF THE ROYAL SOCIETY B-BIOLOGICAL SCIENCES	China	China		2
25	WOS:000347549100009	Lendemer, JC; Harris, RC	Seven new species of Graphidaceae (Lichenized Ascomycetes) from the Coastal Plain of southeastern North America	PHYTOTAXA	United States	United States		0
26	WOS:000347549100012	Mercado-Diaz, JA; Lucking, R; Parnmen, S	Two new genera and twelve new species of Graphidaceae from Puerto Rico: a case for higher endemism of lichenized fungi in islands of the Caribbean?	PHYTOTAXA	Puerto Rico	United States		0
27	WOS:000346899900001	Raadik, TA	Fifteen from one: a revision of the Galaxias olidus Gunther, 1866 complex (Teleostei, Galaxiidae) in south-eastern Australia recognises three previously described taxa and describes 12 new species	ZOOTAXA	Australia	Australia		0
28	WOS:000347547800004	Ilardi, V; Brullo, S; Cusimano, D; Del Galdo, GG	Limonium poimenum (Plumbaginaceae), a new chasmophyte species from Sicily	PHYTOTAXA	Italy	Italy		0
30	WOS:000346686100015	Rippy, MA; Stein, R; Sanders, BF; Davis, K; McLaughlin, K; Skinner, JF; Kappeler, J; Grant, SB	Small Drains, Big Problems: The Impact of Dry Weather Runoff on Shoreline Water Quality at Enclosed Beaches	ENVIRONMENTAL SCIENCE & TECHNOLOGY	United States	United States		10
32	WOS:000347494700032	Pearson, E; Mellish, S; Sanders, B; Litchfield, C	Marine wildlife entanglement: Assessing knowledge, attitudes, and relevant behaviour in the Australian community	MARINE POLLUTION BULLETIN	Australia	Australia		8
33	WOS:000347494700050	Thibaut, T; Blanfune, A; Markovic, L; Verlaque, M; Boudouresque, CF; Perret-Boudouresque, M; Macic, V; Bottin, L	Unexpected abundance and long-term relative stability of the brown alga Cystoseira amentacea, hitherto regarded as a threatened species, in the north-western Mediterranean Sea	MARINE POLLUTION BULLETIN	France	France		0
35	WOS:000346421400013	Winberg, PC; Davis, AR	Ecological response to MPA zoning following cessation of bait harvesting in an estuarine tidal flat	MARINE ECOLOGY PROGRESS SERIES	Australia	Australia		0
37	WOS:000346421400018	Nielsen, JK; Hooge, PN; Taggart, SJ; Seitz, AC	Characterizing Pacific halibut movement and habitat in a Marine Protected Area using net squared displacement analysis methods	MARINE ECOLOGY PROGRESS SERIES	United States	United States		0
38	WOS:000343614400010	Saikkonen, L; Herzon, I; Ollikainen, M; Lankoski, J	Socially optimal drainage system and agricultural biodiversity: A case study for Finnish landscape	JOURNAL OF ENVIRONMENTAL MANAGEMENT	Finland	Finland		1
39	WOS:000343614400019	Alvarez-Romero, JG; Wilkinson, SN; Pressey, RL; Ban, NC; Kool, J; Brodie, J	Modeling catchment nutrients and sediment loads to inform regional management of water quality in coastal-marine ecosystems: A comparison of two approaches	JOURNAL OF ENVIRONMENTAL MANAGEMENT	United States	Australia		4
40	WOS:000343614400031	Stroman, DA; Kreuter, UP	Perpetual conservation easements and landowners: Evaluating easement knowledge, satisfaction and partner organization relationships	JOURNAL OF ENVIRONMENTAL MANAGEMENT	United States	United States		0
41	WOS:000343614400032	Zhou, D; Wang, ZY; Lassoie, J; Wang, XP; Sun, LX	Changing stakeholder relationships in nature reserve management: A case study on Snake Island-Laotie Mountain National Nature Reserve, Liaoning, China	JOURNAL OF ENVIRONMENTAL MANAGEMENT	China	China		0
42	WOS:000343614400036	Reed, MS; Stringer, LC; Fazey, I; Evely, AC; Kruijsen, JHJ	Five principles for the practice of knowledge exchange in environmental management	JOURNAL OF ENVIRONMENTAL MANAGEMENT	United Kingdom	United Kingdom		31
44	WOS:000343614400056	Scolozzi, R; Schirpke, U; Morri, E; D'Amato, D; Santolini, R	Ecosystem services-based SWOT analysis of protected areas for conservation strategies	JOURNAL OF ENVIRONMENTAL MANAGEMENT	Italy	Portugal		1
46	WOS:000347546900005	Temponi, LG; Coelho, MAN	Two new species of Anthurium (Araceae) endemic to Rio de Janeiro state, Brazil	PHYTOTAXA	Brazil	Brazil		0
47	WOS:000347546900006	Guarconi, EAE; Azevedo, AA; Da Costa, AF	Dyckia sulcata (Bromeliaceae), a new species from Minas Gerais, Brazil, with notes on leaf anatomy	PHYTOTAXA	Brazil	Brazil		0
48	WOS:000346898000006	Sandoval, L; Bitton, PP; Doucet, SM; Mennill, DJ	Analysis of plumage, morphology, and voice reveals species-level differences between two subspecies of Prevost's Ground-sparrow Melozone biarcuata (Prevost and Des Murs) (Aves: Emberizidae)	ZOOTAXA	Costa Rica	Canada		0
49	WOS:000346897600001	Vijayakumar, SP; Dinesh, KP; Prabhu, MV; Shanker, K	Lineage delimitation and description of nine new species of bush frogs (Anura: Raorchestes, Rhacophoridae) from the Western Ghats Escarpment	ZOOTAXA	India	India		0
52	WOS:000347545100007	Zhu, XX; Wen, F; Sun, H	Primulina glandaceistriata (Gesneriaceae), a new species from Guangxi, China	PHYTOTAXA	China	China		0
53	WOS:000346874900003	Camara, JT; Plant, AR; Rafael, JA	Neotropical Hemerodromia Meigen (Diptera: Empididae), a world of discovery I: new generic record and new species from Brazilian Amazon Basin	ZOOTAXA	Brazil	Brazil		2
54	WOS:000343674500020	Caplins, SA; Gilbert, KJ; Ciotir, C; Roland, J; Matter, SF; Keyghobadi, N	Landscape structure and the genetic effects of a population collapse	PROCEEDINGS OF THE ROYAL SOCIETY B-BIOLOGICAL SCIENCES	Canada	United States		15
56	WOS:000343674500011	Turvey, ST; Pettorelli, N	Spatial congruence in language and species richness but not threat in the world's top linguistic hotspot	PROCEEDINGS OF THE ROYAL SOCIETY B-BIOLOGICAL SCIENCES	Papua New Guinea	United Kingdom		22
60	WOS:000347542900006	Da Silva, MFO; Guimaraes, PJF; Michelangeli, FA	Nomenclatural and taxonomic novelties in the tribe Melastomeae (Melastomataceae)	PHYTOTAXA	Brazil	Brazil		0
62	WOS:000346924500001	Azpilicueta, MM; Pastorino, MJ; Puntieri, J; Barbero, F; Martinez-Meier, A; Marchelli, P; Gallo, LA	Robles in Lagunas de Epulauquen, Argentina: previous and recent evidence of their distinctive character	REVISTA CHILENA DE HISTORIA NATURAL	Argentina	Argentina	YES	0
63	WOS:000345803800006	Bachand, PAM; Roy, SB; Choperena, J; Cameron, D; Horwath, WR	Implications of Using On-Farm Flood Flow Capture To Recharge Groundwater and Mitigate Flood Risks Along the Kings River, CA	ENVIRONMENTAL SCIENCE & TECHNOLOGY	United States	United States		0
66	WOS:000348706700004	Garcia-Morales, R; Chapa-Vargas, L; Badano, EI; Galindo-Gonzalez, J; Monzalvo-Santos, K	Evaluating phyllostomid bat conservation potential of three forest types in the northern Neotropics of Eastern Mexico	COMMUNITY ECOLOGY	Mexico	Mexico		0
67	WOS:000348706700005	Mikulic, K; Radovic, A; Kati, V; Jelaska, SD; Tepic, N	Effects of land abandonment on bird communities of smallholder farming landscapes in post-war Croatia: implications for conservation policies	COMMUNITY ECOLOGY	Croatia	Croatia		0
68	WOS:000348706700006	Kemencei, Z; Farkas, R; Pall-Gergely, B; Vilisics, F; Nagy, A; Hornung, E; Solymos, P	Microhabitat associations of land snails in forested dolinas: implications for coarse filter conservation	COMMUNITY ECOLOGY	Hungary	Hungary		0
69	WOS:000348706700008	Seis, K; Gartner, S; Donoso, PJ; Reif, A	The effect of small-scale land use on vegetation in the Valdivian Coastal Range (Chile)	COMMUNITY ECOLOGY	Chile	Germany		0
70	WOS:000348706700012	De Zan, LR; Battisti, C; Carpaneto, GM	Bird and beetle assemblages in relict beech forests of central Italy: a multi-taxa approach to assess the importance of dead wood in biodiversity conservation	COMMUNITY ECOLOGY	Italy	Italy		0
71	WOS:000348706700014	Gil-Tena, A; Nabucet, J; Mony, C; Abadie, J; Saura, S; Butet, A; Burel, F; Ernoult, A	Woodland bird response to landscape connectivity in an agriculture-dominated landscape: a functional community approach	COMMUNITY ECOLOGY	France	France		0
73	WOS:000348889900021	Bartoli, F; Municchia, AC; Futagami, Y; Kashiwadani, H; Moon, KH; Caneva, G	Biological colonization patterns on the ruins of Angkor temples (Cambodia) in the biodeterioration vs bioprotection debate	INTERNATIONAL BIODETERIORATION & BIODEGRADATION	Cambodia	Italy		0
74	WOS:000348947900001	Boanares, D; de Azevedo, CS	The use of nucleation techniques to restore the environment: a bibliometric analysis	Natureza & Conservacao	Brazil	Brazil		0
76	WOS:000348947900003	Bernard, E; Paese, A; Machado, RB; Aguiar, LMD	Blown in the wind: bats and wind farms in Brazil	Natureza & Conservacao	Brazil	Brazil		1
77	WOS:000348947900005	Giglio, VJ; Bertoncini, AA; Ferreira, BP; Hostim-Silva, M; Freitas, MO	Landings of goliath grouper, Epinephelus itajara, in Brazil: despite prohibited over ten years, fishing continues	Natureza & Conservacao	Brazil	Brazil		4
79	WOS:000348947900007	Melo, ATD; Coelho, ASG; Pereira, MF; Blanco, AJV; Franceschinelli, EV	High genetic diversity and strong spatial genetic structure in Cabralea canjerana (Vell) Mart (Meliaceae): implications to Brazilian Atlantic Forest tree conservation	Natureza & Conservacao	Brazil	Brazil		0
80	WOS:000348947900010	Brum, FT; Debastiani, VJ; Loyola, R; Duarte, LDS	Clade-specific impacts of human land use on primates	Natureza & Conservacao	Madagascar	Brazil		3
81	WOS:000348947900011	Sobral, FL; Jardim, L; Lemes, P; Machado, N; Loyola, R; Cianciaruso, MV	Spatial conservation priorities for top predators reveal mismatches among taxonomic, phylogenetic and functional diversity	Natureza & Conservacao	Brazil	Brazil		0
82	WOS:000348947900012	Iglesias-Rios, R; Mazzoni, R	Measuring diversity: looking for processes that generate diversity	Natureza & Conservacao	Brazil	Brazil		0
83	WOS:000347656100016	Crisan, A; Sitar, C; Craioveanu, MC; Vizauer, TC; Rakosy, L	Multiannual population size estimates and mobility of the endemic Pseudophilotes bavius hungarica (Lepidoptera: Lycaenidae) from Transylvania (Romania)	NORTH-WESTERN JOURNAL OF ZOOLOGY	Romania	Romania	YES	0
84	WOS:000347656100017	Gache, C	Status of the bird fauna from \Carei Plain\" natural protected area, north western Romania, in 2011"	NORTH-WESTERN JOURNAL OF ZOOLOGY	Romania	Romania	YES	0
85	WOS:000347656100009	Hartel, T; Sos, T; Popescu, VD; Bancila, RI; Cogalniceanu, D; Rozylowicz, L	Amphibian conservation in traditional cultural landscapes: the case of Central Romania	NORTH-WESTERN JOURNAL OF ZOOLOGY	Romania	Romania	YES	0
86	WOS:000347656100005	Hoffmann, R; Hoffmann-Berei, I	Preliminary data on the bat fauna from Carei Plain natural protected area, Romania	NORTH-WESTERN JOURNAL OF ZOOLOGY	Romania	Romania	YES	0
87	WOS:000347656100006	Iftime, A; Iftime, O	Notes on the herpetofauna of the Leaota Mountains, a \wildlife corridor\" area"	NORTH-WESTERN JOURNAL OF ZOOLOGY	Romania	Romania	YES	0
88	WOS:000347656100014	Samu, F; Urak, I	Are more bogs better? Comparative studies into Transylvanian peat bog spider (Arachnida: Araneae) assemblages from a conservation biological perspective	NORTH-WESTERN JOURNAL OF ZOOLOGY	Romania	Hungary	YES	0
89	WOS:000347656100015	Sas-Kovacs, EH; Sas-Kovacs, I	Lycosidae (Arachnida: Araneae) in \Campia Careiului\" (north-western Romania): preliminary assessment of composition, distribution, habitat preference and conservation"	NORTH-WESTERN JOURNAL OF ZOOLOGY	Romania	Romania	YES	0
90	WOS:000347923600008	Barker, NKS; Cumming, SG; Darveau, M	Models to predict the distribution and abundance of breeding ducks in Canada	AVIAN CONSERVATION AND ECOLOGY	Canada	Canada	YES	0
91	WOS:000347923600006	Duarte, A; Hines, JE; Nichols, JD; Hatfield, JS; Weckerly, FW	Age-specific survival of male Golden-cheeked Warblers on the Fort Hood Military Reservation, Texas	AVIAN CONSERVATION AND ECOLOGY	United States	United States	YES	0
92	WOS:000347923600001	Fogg, AM; Roberts, LJ; Burnett, RD	Occurrence patterns of Black-backed Woodpeckers in green forest of the Sierra Nevada Mountains, California, USA	AVIAN CONSERVATION AND ECOLOGY	United States	United States	YES	0
94	WOS:000347923600004	Lowe, A; Rogers, AC; Durrant, KL	Effect of human disturbance on long-term habitat use and breeding success of the European Nightjar, Caprimulgus europaeus	AVIAN CONSERVATION AND ECOLOGY	United Kingdom	United Kingdom	YES	0
95	WOS:000347923600005	Richardson, AN; Koper, N; White, KA	Interactions between ecological disturbances: burning and grazing and their effects on songbird communities in northern mixed-grass prairies	AVIAN CONSERVATION AND ECOLOGY	Canada	Canada	YES	0
96	WOS:000348516300005	Newby, J; Darden, T; Shedlock, AM	Population Genetic Structure of Spotted Eagle Rays, Aetobatus narinari, off Sarasota, Florida and the Southeastern United States	COPEIA	United States	United States		0
99	WOS:000348581800005	Zhu, W; Xu, F; Bai, CM; Liu, X; Wang, SP; Gao, X; Yan, SF; Li, XP; Liu, ZT; Li, YM	A survey for Batrachochytrium salamandrivorans in Chinese amphibians	CURRENT ZOOLOGY	Netherlands	China	YES	0
101	WOS:000347604500017	Zheng, XY; Wei, C; Qin, P; Guo, J; Yu, YH; Song, F; Chen, ZM	Characteristics of residential energy consumption in China: Findings from a household survey	ENERGY POLICY	China	China		0
102	WOS:000347604500024	Du, P; Zheng, LQ; Xie, BC; Mahalingam, A	Barriers to the adoption of energy-saving technologies in the building sector: A survey study of Jing-jin-tang, China	ENERGY POLICY	China	China		0
103	WOS:000348624500007	Nagy, B	Nothobranchius flagrans, a new species of annual killifish from the Lufira drainage, Democratic Republic of Congo (Cyprinodontiformes: Nothobranchiidae)	ICHTHYOLOGICAL EXPLORATION OF FRESHWATERS	Congo DRC	Congo DRC	YES	0
104	WOS:000348594500002	Lou, YX; He, S; Guo, SL	Using macroclimatic models to estimate the distribution ranges of taxonomically challenging taxa, an example with Macromitrium cavaleriei Cardot & Ther (Orthotrichaceae)	JOURNAL OF BRYOLOGY	China	China		0
105	WOS:000348552300001	Dinkelacker, SA; Hilzinger, NL	Demographic and Reproductive Traits of Western Chicken Turtles, Deirochelys reticularia miaria, in Central Arkansas	JOURNAL OF HERPETOLOGY	United States	United States		3
106	WOS:000348552300003	Sirois, AM; Gibbs, JP; Whitlock, AL; Erb, LA	Effects of Habitat Alterations on Bog Turtles (Glyptemys muhlenbergii): A Comparison of Two Populations	JOURNAL OF HERPETOLOGY	United States	United States		5
107	WOS:000348552300006	Chiaverano, LM; Wright, MJ; Holland, BS	Movement Behavior is Habitat Dependent in Invasive Jackson's Chameleons in Hawaii	JOURNAL OF HERPETOLOGY	United States	United States		3
108	WOS:000348552300008	Ryan, MJ; Poe, S	Seasonal Shifts in Relative Density of the Lizard Anolis polylepis (Squamata, Dactyloidae) in Forest and Riparian Habitats	JOURNAL OF HERPETOLOGY	Costa Rica	United States		4
109	WOS:000348552300017	Strugariu, A; Gherghel, I; Zamfirescu, SR	Annual Reproduction in Female Adders (Vipera berus) from a Montane Environment	JOURNAL OF HERPETOLOGY	Romania	Romania		5
111	WOS:000348617000005	Hill, DA; Fukui, D; Agetsuma, N; MacIntosh, AJJ	Influence of trap environment on the effectiveness of an acoustic lure for capturing vespertilionid bats in two temperate forest zones in Japan	MAMMAL STUDY	Japan	Japan		0
114	WOS:000347594000005	Gao, HC; Wei, T; Lou, IC; Yang, ZF; Shen, ZY; Li, YX	Water saving effect on integrated water resource management	RESOURCES CONSERVATION AND RECYCLING	China	China		0
115	WOS:000347655100002	Daga, C; Soteras, F; Daniele, GM; Dominguez, LS	NEW RECORDS OF FRESHWATER ALGAE AND CYANOBACTERIA FROM MOUNTAIN STREAMS OF CORDOBA (ARGENTINA)	BOLETIN DE LA SOCIEDAD ARGENTINA DE BOTANICA	Argentina	Argentina	YES	0
116	WOS:000347655100013	Cantero, JJ; Sfragulla, JA; Nunez, C; Mulko, J; Bonalumi, AA; Amuchastegul, A; Barboza, GE; Chiarini, F; Espinar, LA	Vegetation of carbonate outcrops in mountains of central Argentina	BOLETIN DE LA SOCIEDAD ARGENTINA DE BOTANICA	Argentina	Argentina	YES	0
117	WOS:000348010800001	Vidal-Abarca, MR; Suarez-Alonso, ML; Santos-Martin, F; Martin-Lopez, B; Benayas, J; Montes, C	Understanding complex links between fluvial ecosystems and social indicators in Spain: An ecosystem services approach	ECOLOGICAL COMPLEXITY	Spain	Spain		0
119	WOS:000348010800033	Ferrarini, A; Rossi, G; Mondoni, A; Orsenigo, S	Prediction of climate warming impacts on plant species could be more complex than expected Evidence from a case study in the Himalaya	ECOLOGICAL COMPLEXITY	Nepal	Italy		0
120	WOS:000347915700002	Stone, PA; Congdon, JD; Smith, CL	CONSERVATION TRIAGE OF SONORAN MUD TURTLES (KINOSTERNON SONORIENSE)	HERPETOLOGICAL CONSERVATION AND BIOLOGY	United States	United States		0
121	WOS:000347915700004	Sterijovski, B; Ajtic, R; Tomovic, L; Bonnet, X	CONSERVATION THREATS TO DICE SNAKES (NATRIX TESSELLATA) IN GOLEM GRAD ISLAND (FYR OF MACEDONIA)	HERPETOLOGICAL CONSERVATION AND BIOLOGY	The Former Yugoslav Republic of Macedonia	The Former Yugoslav Republic of Macedonia		0
122	WOS:000347915700010	Hart, CE; Ley-Quinonez, C; Maldonado-Gasca, A; Zavala-Norzagaray, A; Abreu-Grobois, FA	NESTING CHARACTERISTICS OF OLIVE RIDLEY TURTLES (LEPIDOCHELYS OLIVACEA) ON EL NARANJO BEACH, NAYARIT, MEXICO	HERPETOLOGICAL CONSERVATION AND BIOLOGY	Mexico	Mexico		0
123	WOS:000347915700013	Bungard, MJ; Jones, C; Tatayah, V; Bell, DJ	THE HABITAT USE OF TWO SPECIES OF DAY GECKOS (PHELSUMA ORNATA AND PHELSUMA GUIMBEAUI) AND IMPLICATIONS FOR CONSERVATION MANAGEMENT IN ISLAND ECOSYSTEMS	HERPETOLOGICAL CONSERVATION AND BIOLOGY	Mauritius	United Kingdom		0
124	WOS:000347915700014	Bevan, E; Wibbels, T; Najera, BMZ; Martinez, MAC; Martinez, LAS; Reyes, DJL; Hernandez, MH; Gamez, DG; Pena, LJ; Burchfield, PM	IN SITU NEST AND HATCHLING SURVIVAL AT RANCHO NUEVO, THE PRIMARY NESTING BEACH OF THE KEMP'S RIDLEY SEA TURTLE, LEPIDOCHELYS KEMPII	HERPETOLOGICAL CONSERVATION AND BIOLOGY	Mexico	United States		0
125	WOS:000347627500004	Abino, AC; Castillo, JAA; Lee, YJ	SPECIES DIVERSITY, BIOMASS, AND CARBON STOCK ASSESSMENTS OF A NATURAL MANGROVE FOREST IN PALAWAN, PHILIPPINES	PAKISTAN JOURNAL OF BOTANY	Philippines	South Africa	YES	0
126	WOS:000347627500005	Lv, CY; Zhang, XM; Liu, GJ	POPULATION CHARACTERISTICS OF HALOXYLON AMMODENDRON (CAMEY) BUNGE IN GURBANTUNGGUT DESERT, CHINA	PAKISTAN JOURNAL OF BOTANY	China	China	YES	0
127	WOS:000347627500014	Fatima, H; Perveen, A; Qamarunnisa, S; Munir, U	PHARMACOGNOSTIC AND PHYTOCHEMICAL ANALYSES OF LEAVES AND SEED STORAGE OF ABUTILON PAKISTANICUM JAFRI AND ALI AN ENDEMIC PLANT OF PAKISTAN	PAKISTAN JOURNAL OF BOTANY	Pakistan	Pakistan	YES	0
128	WOS:000347627500023	Akhtar, W; Rasheed, A; Shinwari, ZK; Naqvi, SMS; Mahmood, T	GENETIC CHARACTERIZATION OF DIFFERENT PAKISTANI DATE PALM VARIETIES	PAKISTAN JOURNAL OF BOTANY	Pakistan	Pakistan	YES	0
129	WOS:000347673100004	Phillips, RS; Jajack, AJ; Yoder, JA	A proposed mechanism for enhanced water-conservation in egg clutches of the Mexican Kingsnake, Lampropeltis mexicana (Serpentes: Colubridae)	PHYLLOMEDUSA	United States	United States	YES	0
131	WOS:000347921100007	Philip, JM; Sanchez-Choliz, J; Sarasa, C	Technological change in irrigated agriculture in a semiarid region of Spain	WATER RESOURCES RESEARCH	Spain	France		0
133	WOS:000348010800015	Vicente, JR; Goncalves, J; Honrado, JP; Randin, CF; Pottier, J; Broennimann, O; Lomba, A; Guisan, A	A framework for assessing the scale of influence of environmental factors on ecological patterns	ECOLOGICAL COMPLEXITY	Portugal	Portugal		0
134	WOS:000347362300004	Pinar, SM; Behcet, L	ONOPORDUM MYRIACANTHUM SUBSP ARACHNOIDEUM COMB & STAT NOV (ASTERACEAE: CARDUEAE)	BANGLADESH JOURNAL OF PLANT TAXONOMY	Turkey	Turkey	YES	0
135	WOS:000347362300009	Eminagaoglu, O; Ozcan, M	SYSTEMATICS OF SISYRINCIHUM ANGUSTIFOLIUM MILL (IRIDACEAE), A NEWLY RECORDED SPECIES FROM TURKEY	BANGLADESH JOURNAL OF PLANT TAXONOMY	Turkey	Turkey	YES	0
137	WOS:000347265900005	Iniesta-Arandia, I; Garcia-Llorente, M; Aguilera, PA; Montes, C; Martin-Lopez, B	Socio-cultural valuation of ecosystem services: uncovering the links between values, drivers of change, and human well-being	ECOLOGICAL ECONOMICS	Spain	Spain		5
138	WOS:000347265900007	Thondhlana, G; Muchapondwa, E	Dependence on environmental resources and implications for household welfare: Evidence from the Kalahari drylands, South Africa	ECOLOGICAL ECONOMICS	South Africa	South Africa		10
139	WOS:000347265900009	Guimaraes, MH; Madureira, L; Nunes, LC; Santos, JL; Sousa, C; Boski, T; Dentinho, T	Using Choice Modeling to estimate the effects of environmental improvements on local development: When the purpose modifies the tool	ECOLOGICAL ECONOMICS	Azores	Portugal		1
141	WOS:000347265900011	Lin, QF	Aldo Leopold's unrealized proposals to rethink economics	ECOLOGICAL ECONOMICS	United States	Canada		0
142	WOS:000347265900016	Clot, S; Stanton, CY	Present bias predicts participation in payments for environmental services: Evidence from a behavioral experiment in Uganda	ECOLOGICAL ECONOMICS	Uganda	United States		1
144	WOS:000347265900023	Borger, T; Hattam, C; Burdon, D; Atkins, JP; Austen, MC	Valuing conservation benefits of an offshore marine protected area	ECOLOGICAL ECONOMICS	United Kingdom	United Kingdom		2
149	WOS:000346736200019	Gould, SF; Beeton, NJ; Harris, RMB; Hutchinson, MF; Lechner, AM; Porfirio, LL; Mackey, BG	A tool for simulating and communicating uncertainty when modelling species distributions under future climates	ECOLOGY AND EVOLUTION	Australia	Australia	YES	7
150	WOS:000347274000013	Gyawali, R; Watkins, DW; Griffis, VW; Lofgren, BM	Energy budget considerations for hydro-climatic impact assessment in Great Lakes watersheds	JOURNAL OF GREAT LAKES RESEARCH	Canada	United States		1
150	WOS:000347274000013	Gyawali, R; Watkins, DW; Griffis, VW; Lofgren, BM	Energy budget considerations for hydro-climatic impact assessment in Great Lakes watersheds	JOURNAL OF GREAT LAKES RESEARCH	United States	United States		1
151	WOS:000347274000015	Wyman, KE; Wires, LR; Cuthbert, FJ	Colonial waterbird site occupancy dynamics reflect variation in colony site environments in the US Great Lakes	JOURNAL OF GREAT LAKES RESEARCH	United States	United States		1
152	WOS:000347274000017	McCusker, MR; Mandrak, NE; Doka, S; Gertzen, EL; van Wieren, JF; McKenna, JE; Carlson, DM; Lovejoy, NR	Estimating the distribution of the imperiled pugnose shiner (Notropis anogenus) in the St Lawrence River using a habitat model	JOURNAL OF GREAT LAKES RESEARCH	Canada	Canada		1
153	WOS:000347274000022	Robillard, MM; McLaughlin, RL; Mackereth, RW	Sexual maturation in stream residents from migratory populations of brook trout inhabiting Lake Superior tributaries	JOURNAL OF GREAT LAKES RESEARCH	Canada	Canada		1
153	WOS:000347274000022	Robillard, MM; McLaughlin, RL; Mackereth, RW	Sexual maturation in stream residents from migratory populations of brook trout inhabiting Lake Superior tributaries	JOURNAL OF GREAT LAKES RESEARCH	United States	Canada		1
154	WOS:000347399700005	Morris, LR; Rowe, RJ	Historical land use and altered habitats in the Great Basin	JOURNAL OF MAMMALOGY	United States	United States		0
155	WOS:000347399700006	Rowe, RJ; Terry, RC	Small mammal responses to environmental change: integrating past and present dynamics	JOURNAL OF MAMMALOGY	United States	United States		0
156	WOS:000347399700010	Harris, RB; Zhou, JK; Ji, YQ; Zhang, K; Yang, CY; Yu, DW	Evidence that the Tibetan fox is an obligate predator of the plateau pika: conservation implications	JOURNAL OF MAMMALOGY	China	United States		0
157	WOS:000347399700016	Spencer, EE; Crowther, MS; Dickman, CR	Diet and prey selectivity of three species of sympatric mammalian predators in central Australia	JOURNAL OF MAMMALOGY	Australia	Australia		0
159	WOS:000347490700005	Yuan, SB; Mu, HQ; Cao, SS; Zhang, MC; Yang, XY; Gu, XD; Hui, JC; Zhang, ZJ	Factors affecting habitat utilization by sympatric Niviventer confucianus and Apodemus draco in Fengtongzhai Nature Reserve, China: the effects of food availability and predation risks	NORTH-WESTERN JOURNAL OF ZOOLOGY	China	China	YES	0
160	WOS:000347490700006	Milchev, B; Georgiev, V	Extinction of the globally endangered Egyptian vulture Neophron percnopterus breeding in SE Bulgaria	NORTH-WESTERN JOURNAL OF ZOOLOGY	Bulgaria	Bulgaria	YES	0
162	WOS:000347490700011	Stojanovic, M; Milutinovic, T	The earthworms (Oligochaeta: Lumbricidae) of the Pannonian region of Serbia, Vojvodina Province: Zoogeography and Diversity	NORTH-WESTERN JOURNAL OF ZOOLOGY	Serbia	Serbia	YES	0
163	WOS:000347490700020	Santoro, GRCC; Brandao, RA	Reproductive modes, habitat use, and richness of anurans from Chapada dos Veadeiros, central Brazil	NORTH-WESTERN JOURNAL OF ZOOLOGY	Brazil	Brazil	YES	0
164	WOS:000347490700021	Cruz-Elizalde, R; Ramirez-Bautista, A; Hernandez-Salinas, U; Sosa-Vargas, C; Johnson, JD; Mata-Silva, V	Sexual dimorphism and natural history of the Western Mexico Whiptail, Aspidoscelis costata (Squamata: Teiidae), from Isla Isabel, Nayarit, Mexico	NORTH-WESTERN JOURNAL OF ZOOLOGY	Mexico	Mexico	YES	0
165	WOS:000347490700027	Morante, JC; Poss, SR; da Cunha, NL; Bueno, FA	Tyrant flycatchers community in a mosaic of habitats of Cerrado, Brazil	NORTH-WESTERN JOURNAL OF ZOOLOGY	Brazil	Brazil	YES	0
166	WOS:000347366100018	Santos, AC; Olio, RL; Viana, DC; Oliveira, MF; Miglino, MA; Neto, ACA	Morphological Description of Unusual Urinary Tract in the Female of a Rodent, Galea spixii (Wagler, 1831)	PAKISTAN JOURNAL OF ZOOLOGY	Brazil	Brazil		0
167	WOS:000347366100021	Viana, DC; da Anunciacao, ARD; dos Santos, AC; de Oliveira, CA; Miglino, MA; Assis-Neto, AC; Oliveira, AS; Sousa, AL	Plasma Testosterone and Seasonal Reproductive Changes in the Scorpion Mud Turtle	PAKISTAN JOURNAL OF ZOOLOGY	Brazil	Brazil		0
168	WOS:000347366100042	Mortuza, MG; Al-Misned, FA	Length-Weight Relationships of Twelve Fishes from the River Padma near Rajshahi City, Bangladesh	PAKISTAN JOURNAL OF ZOOLOGY	Bangladesh	Saudi Arabia		0
170	WOS:000347518600007	Hurzaid, A; Jaafar, I; Awang, Z; Nor, SAM	Genetic structure of the Asian Grass Frog, Fejevarya limnocharis (Amphibia: Anura: Dicroglossidae) of Peninsular Malaysia: a preliminary report	ZOOLOGICAL STUDIES	Malaysia	Malaysia		0
171	WOS:000347518600001	Rocha, RG; Ferreira, E; Martins, ICM; Costa, LP; Fonseca, C	Seasonally flooded stepping stones: emerging diversity of small mammal assemblage in the Amazonia-Cerrado ecotone, central Brazil	ZOOLOGICAL STUDIES	Brazil	Portugal		0
172	WOS:000347269100002	Markov, G	Morphometric Variations in the Skull of the Red Deer (Cervus elaphus L) in Bulgaria	ACTA ZOOLOGICA BULGARICA	Bulgaria	Bulgaria		0
173	WOS:000347269100005	Markovic, V; Tomovic, J; Ilic, M; Kracun-Kolarevic, M; Novakovic, B; Paunovic, M; Nikolic, V	Distribution of the species of Theodoxus Montfort, 1810 (Gastropoda: Neritidae) in Serbia: an Overview	ACTA ZOOLOGICA BULGARICA	Serbia	Serbia		0
174	WOS:000346891500023	Sang, N; Dramstad, WE; Bryn, A	Regionality in Norwegian farmland abandonment: Inferences from production data	APPLIED GEOGRAPHY	Norway	Sweden		0
175	WOS:000346891500029	Grecchi, RC; Gwyn, QHJ; Benie, GB; Formaggio, AR; Fahl, FC	Land use and land cover changes in the Brazilian Cerrado: A multidisciplinary approach to assess the impacts of agricultural expansion	APPLIED GEOGRAPHY	Brazil	Canada		0
176	WOS:000346735400005	Vales, DG; Saporiti, F; Cardona, L; De Oliveira, LR; Dos Santos, RA; Secchi, ER; Aguilar, A; Crespo, EA	Intensive fishing has not forced dietary change in the South American fur seal Arctophoca (=Arctocephalus) australis off Rio de la Plata and adjoining areas	AQUATIC CONSERVATION-MARINE AND FRESHWATER ECOSYSTEMS	Brazil	Argentina		1
177	WOS:000346735400006	Waters, JD; Coelho, R; Fernandez-Carvalho, J; Timmers, AA; Wiley, T; Seitz, JC; McDavitt, MT; Burgess, GH; Poulakis, GR	Use of encounter data to model spatio- temporal distribution patterns of endangered smalltooth sawfish, Pristis pectinata, in thewesternAtlantic	AQUATIC CONSERVATION-MARINE AND FRESHWATER ECOSYSTEMS	United States	United States		8
178	WOS:000346735400007	Januchowski-Hartley, FA; Cinner, JE; Graham, NAJ	Fishery benefits from behavioural modification of fishes in periodically harvested fisheries closures	AQUATIC CONSERVATION-MARINE AND FRESHWATER ECOSYSTEMS	Vanuatu	Australia		4
179	WOS:000346735400008	Whitty, JM; Phillips, NM; Thorburn, DC; Simpfendorfer, CA; Field, I; Peverell, SC; Morgan, DL	Utility of rostra in the identification of Australian sawfishes (Chondrichthyes: Pristidae)	AQUATIC CONSERVATION-MARINE AND FRESHWATER ECOSYSTEMS	Australia	Australia		9
180	WOS:000346735400009	Almeida, D; Grossman, GD	Regulated small rivers as 'nursery' areas for invasive largemouth bass Micropterus salmoides in Iberian waters	AQUATIC CONSERVATION-MARINE AND FRESHWATER ECOSYSTEMS	Spain	United Kingdom		1
181	WOS:000346735400010	Nunn, AD; Tewson, LH; Bolland, JD; Harvey, JP; Cowx, IG	Temporal and spatial variations in the abundance and population structure of the spined loach (Cobitis taenia), a scarce fish species: implications for condition assessment and conservation	AQUATIC CONSERVATION-MARINE AND FRESHWATER ECOSYSTEMS	United Kingdom	United Kingdom		4
182	WOS:000346735400011	Ihlow, F; Ahmadzadeh, F; Ghaffari, H; Taskavak, E; Hartmann, T; Etzbauer, C; Rodder, D	Assessment of genetic structure, habitat suitability and effectiveness of reserves for future conservation planning of the Euphrates soft-shelled turtle Rafetus euphraticus (Daudin, 1802)	AQUATIC CONSERVATION-MARINE AND FRESHWATER ECOSYSTEMS	Iran	Germany		0
183	WOS:000346735400012	Boggero, A; Basset, A; Austoni, M; Barbone, E; Bartolozzi, L; Bertani, I; Campanaro, A; Cattaneo, A; Cianferoni, F; Corriero, G; Dorr, AM; Elia, AC; Ficetola, GF; Kamburska, L; La Porta, G; Lauceri, S; Ludovisi, A; Gaino, E; Goretti, E; Lorenzoni, M; Manca, M; Marchetto, A; Morabito, G; Marzano, FN; Oggioni, A; Pierri, C; Riccardi, N; Rossetti, G; Ungaro, N; Volta, P; Zaupa, S; Fontaneto, D	Weak effects of habitat type on susceptibility to invasive freshwater species: an Italian case study	AQUATIC CONSERVATION-MARINE AND FRESHWATER ECOSYSTEMS	Italy	Italy		2
184	WOS:000346735400013	Moorkens, EA; Killeen, IJ	Assessing near-bed velocity in a recruiting population of the endangered freshwater pearl mussel (Margaritifera margaritifera) in Ireland	AQUATIC CONSERVATION-MARINE AND FRESHWATER ECOSYSTEMS	United Kingdom	Ireland		3
185	WOS:000346921400024	Terra, V; Garcia, FCP	Acacieae Benth (Leguminosae, Mimosoideae) in Minas Gerais, Brazil	BRAZILIAN JOURNAL OF BOTANY	Brazil	Brazil	YES	0
186	WOS:000347018400005	Harvolk, S; Symmank, L; Sundermeier, A; Otte, A; Donath, TW	Can artificial waterways provide a refuge for fioodplain biodiversity? A case study from North Western Germany	ECOLOGICAL ENGINEERING	Germany	Germany		3
187	WOS:000347018400006	Tropek, R; Cerna, I; Straka, J; Kadlec, T; Pech, P; Tichanek, F; Sebek, P	Restoration management of fly ash deposits crucially influence their conservation potential for terrestrial arthropods	ECOLOGICAL ENGINEERING	Czech Republic	Czech Republic		0
188	WOS:000347018400009	Yue, XL; Mu, XM; Zhao, GJ; Shao, HB; Gao, P	Dynamic changes of sediment load in the middle reaches of the Yellow River basin, China and implications for eco-restoration	ECOLOGICAL ENGINEERING	China	China		0
189	WOS:000347018400013	Chang, YH; Wu, BY; Lu, HL	Using ecological barriers for the conservation of frogs along roads	ECOLOGICAL ENGINEERING	China	China		0
190	WOS:000347018400016	Sattler, D; Murray, LT; Kirchner, A; Lindner, A	Influence of soil and topography on aboveground biomass accumulation and carbon stocks of afforested pastures in South East Brazil	ECOLOGICAL ENGINEERING	Brazil	Germany		0
191	WOS:000347018400030	Chen, YM; Cao, Y	Response of tree regeneration and understory plant species diversity to stand density in mature Pinus tabulaeformis plantations in the hilly area of the Loess Plateau, China	ECOLOGICAL ENGINEERING	China	China		0
192	WOS:000347018400052	Wu, X; Li, ZS; Fu, BJ; Zhou, WM; Liu, HF; Liu, GH	Restoration of ecosystem carbon and nitrogen storage and microbial biomass after grazing exclusion in semi-arid grasslands of Inner Mongolia	ECOLOGICAL ENGINEERING	Mongolia	China		5
193	WOS:000347018400070	Liu, RT; Zhu, F; An, H; Steinberger, Y	Effect of naturally vs manually managed restoration on ground-dwelling arthropod communities in a desertified region	ECOLOGICAL ENGINEERING	China	China		0
194	WOS:000347018400076	Grygoruk, M; Batelaan, O; Miroslaw-Swiatek, D; Szatylowicz, J; Okruszko, T	Evapotranspiration of bush encroachments on a temperate mire meadow - A nonlinear function of landscape composition and groundwater flow	ECOLOGICAL ENGINEERING	Poland	Poland		0
196	WOS:000347018400094	Brix, H; Ye, SY; Laws, EA; Sun, DC; Li, GS; Ding, XG; Yuan, HM; Zhao, GM; Wang, J; Pei, SF	Large-scale management of common reed, Phragmites australis, for paper production: A case study from the Liaohe Delta, China	ECOLOGICAL ENGINEERING	China	China		0
197	WOS:000347018400096	Saynes, V; Delgado, JA; Tebbe, C; Etchevers, JD; Lapidus, D; Otero-Arnaiz, A	Use of the new Nitrogen Index tier zero to assess the effects of nitrogen fertilizer on N2O emissions from cropping Systems in Mexico	ECOLOGICAL ENGINEERING	Mexico	United States		0
198	WOS:000347219000010	Allred, BW; Twidwell, D; Fuhlendorf, SD	The interaction of climate change, land cover, and political representation in the USA	ECOSPHERE	United States	United States		0
199	WOS:000347219000009	Barker, NKS; Slattery, SM; Darveau, M; Cumming, SG	Modeling distribution and abundance of multiple species: Different pooling strategies produce similar results	ECOSPHERE	Canada	Canada		0
200	WOS:000347219000005	Caudill, D; Guttery, MR; Bibles, B; Messmer, TA; Caudill, G; Leone, E; Dahlgren, DK; Chi, R	Effects of climatic variation and reproductive trade-offs vary by measure of reproductive effort in greater sage-grouse	ECOSPHERE	United States	United States		0
203	WOS:000347219000001	Roche, LM; O'Geen, AT; Latimer, AM; Eastburn, DJ	Montane meadow hydropedology, plant community, and herbivore dynamics	ECOSPHERE	United States	United States		0
204	WOS:000347219000007	Widenfalk, LA; Ahrne, K; Berggren, A	Using citizen-reported data to predict distributions of two non-native insect species in Sweden	ECOSPHERE	Sweden	Sweden		0
205	WOS:000347454800018	Draper, FC; Roucoux, KH; Lawson, IT; Mitchard, ETA; Coronado, ENH; Lahteenoja, O; Montenegro, LT; Sandoval, EV; Zarate, R; Baker, TR	The distribution and amount of carbon in the largest peatland complex in Amazonia	ENVIRONMENTAL RESEARCH LETTERS	Peru	United Kingdom	YES	105
207	WOS:000346903500008	Augustinos, A; Sotirakis, K; Trigas, P; Kalpoutzakis, E; Papasotiropoulos, V	Genetic Variation in Three Closely Related Minuartia (Caryophyllaceae) Species Endemic to Greece: Implications for Conservation Management	FOLIA GEOBOTANICA	Greece	Greece		0
208	WOS:000346884400004	Urbanavichus, G; Urbanavichene, I	An inventory of the lichen flora of Lagonaki Highland (NW Caucasus, Russia)	HERZOGIA	Russian Federation	Russian Federation		0
211	WOS:000346920900005	Zheng, ZM; Fu, BJ; Hu, HT; Sun, G	A method to identify the variable ecosystem services relationship across time: a case study on Yanhe Basin, China	LANDSCAPE ECOLOGY	China	China		1
212	WOS:000346920900006	Lu, N; Fu, BJ; Jin, TT; Chang, RY	Trade-off analyses of multiple ecosystem services by plantations along a precipitation gradient across Loess Plateau landscapes	LANDSCAPE ECOLOGY	China	China		0
213	WOS:000346920900009	Ren, Y; Deng, LY; Zuo, SD; Luo, YJ; Shao, GF; Wei, XH; Hua, LZ; Yang, YS	Geographical modeling of spatial interaction between human activity and forest connectivity in an urban landscape of southeast China	LANDSCAPE ECOLOGY	China	China		0
214	WOS:000346920900014	Quinn, JE; Johnson, RJ; Brandle, JR	Identifying opportunities for conservation embedded in cropland anthromes	LANDSCAPE ECOLOGY	United States	United States		4
215	WOS:000347274200002	Ayram, CAC; Mendoza, ME; Granados, EL	Analyzing changes in the landscape structural connectivity of the Cuitzeo lake basin, Michoacan, Mexico (1975-2008)	REVISTA DE GEOGRAFIA NORTE GRANDE	Mexico	Mexico	YES	0
216	WOS:000346657000003	Novais, MH; Morais, MM; Rosado, J; Dias, LS; Hoffmann, L; Ector, L	DIATOMS OF TEMPORARY AND PERMANENT WATERCOURSES IN SOUTHERN EUROPE (PORTUGAL)	RIVER RESEARCH AND APPLICATIONS	Portugal	Portugal		0
218	WOS:000346657000008	Matono, P; Bernardo, JM; Costa, AM; Ilheu, M	FISH RESPONSE TO ANTHROPOGENIC PRESSURES IN TEMPORARY STREAMS: THE IMPORTANCE OF ENVIRONMENTAL DRIVERS	RIVER RESEARCH AND APPLICATIONS	Portugal	Portugal		0
219	WOS:000346657000012	Moyle, PB	NOVEL AQUATIC ECOSYSTEMS: THE NEW REALITY FOR STREAMS IN CALIFORNIA AND OTHER MEDITERRANEAN CLIMATE REGIONS	RIVER RESEARCH AND APPLICATIONS	United States	United States		1
220	WOS:000347084200004	Roberto, IJ; Brito, L; Thome, MTC	A New Species of Rhinella (Anura: Bufonidae) from Northeastern Brazil	SOUTH AMERICAN JOURNAL OF HERPETOLOGY	Brazil	Brazil		0
221	WOS:000347084200005	Molina-Zuluaga, C; Restrepo, A; Flechas, SV; Daza, JM	Short-Term Population Dynamics of Three Frog Species in the Northern Andes, Colombia	SOUTH AMERICAN JOURNAL OF HERPETOLOGY	Colombia	Colombia		0
222	WOS:000347173000013	Delany, MF; Kiltie, RA; Glass, SL; Hannon, CL	Spatial Occupancy and Abundance Trends of Endangered Florida Grasshopper Sparrows at Three Lakes Wildlife Management Area	SOUTHEASTERN NATURALIST	United States	United States		1
223	WOS:000347173000014	Rothermel, BB; Castellon, TD	Factors Influencing Reproductive Output and Egg Size in a Southern Population of Gopher Tortoises	SOUTHEASTERN NATURALIST	United States	United States		6
224	WOS:000347173000016	White, SL; Orth, DJ	Reproductive Biology of Clinch Dace, Chrosomus sp cf saylori	SOUTHEASTERN NATURALIST	United States	United States	YES	4
225	WOS:000347173000017	Newcomb, KC; Monroe, AP; Davis, JB; Gray, MJ	Shorebird Response to Post-Flood Drawdowns on Tennessee National Wildlife Refuge	SOUTHEASTERN NATURALIST	United States	United States		1
226	WOS:000347173000019	Thorington, KK; Brand, KB	Breeding Bird Community of a Suburban Habitat Island: Historic Bethabara Park, Winston-Salem, NC	SOUTHEASTERN NATURALIST	United States	United States		1
227	WOS:000347173000001	Davis, JB; Webb, E; Kaminski, RM; Barbour, PJ; Vilella, FJ	Comprehensive Framework for Ecological Assessment of the Migratory Bird Habitat Initiative Following the Deepwater Horizon Oil Spill	SOUTHEASTERN NATURALIST	United States	United States		0
229	WOS:000346953000009	Windisch, PG; Lorscheitter, ML; Nervo, MH	Isoetes naipiana (Isoetaceae), a new species from southern Brazil	WILLDENOWIA	Brazil	Brazil		1
230	WOS:000346851400020	Vidal, MM; Hasui, E; Pizo, MA; Tamashiro, JY; Silva, WR; Guimaraes, PR	Frugivores at higher risk of extinction are the key elements of a mutualistic network	ECOLOGY	Brazil	Brazil		0
231	WOS:000346861500001	Alencar, NL; Ferreira, WS; Albuquerque, UP	Medicinal Plant Knowledge Richness and Sharing in Northeastern Brazil	ECONOMIC BOTANY	Brazil	Brazil		1
232	WOS:000346861500002	Orozco-Ramirez, Q; Brush, SB; Grote, MN; Perales, H	A Minor Role for Environmental Adaptation in Local-Scale Maize Landrace Distribution: Results from a Common Garden Experiment in Oaxaca, Mexico	ECONOMIC BOTANY	Mexico	United States		10
233	WOS:000346861500003	Mucioki, M; Mucioki, SK; Johns, T	Intraspecific Diversity and Seed Management of Pearl Millet (Pennisetum glaucum) in Tharaka, Kenya: A Persistent and Valued Traditional Food Crop	ECONOMIC BOTANY	Kenya	Canada		0
234	WOS:000346861500005	Sujarwo, W; Arinasa, IBK; Salomone, F; Caneva, G; Fattorini, S	Cultural Erosion of Balinese Indigenous Knowledge of Food and Nutraceutical Plants	ECONOMIC BOTANY	Indonesia	Indonesia		0
235	WOS:000346861500006	Frascaroli, F; Bhagwat, S; Diemer, M	Healing Animals, Feeding Souls: Ethnobotanical Values at Sacred Sites in Central Italy	ECONOMIC BOTANY	Italy	Switzerland		1
238	WOS:000346771900008	Torres-Florez, JP; Hucke-Gaete, R; LeDuc, R; Lang, A; Taylor, B; Pimper, LE; Bedrinana-Romano, L; Rosenbaum, HC; Figueroa, CC	Blue whale population structure along the eastern South Pacific Ocean: evidence of more than one population	MOLECULAR ECOLOGY	Chile	Chile		86
239	WOS:000346771900010	Nakajima, Y; Matsuki, Y; Lian, CL; Fortes, MD; Uy, WH; Campos, WL; Nakaoka, M; Nadaoka, K	The Kuroshio Current influences genetic diversity and population genetic structure of a tropical seagrass, Enhalus acoroides	MOLECULAR ECOLOGY	Philippines	Japan		0
240	WOS:000346771900011	Mager, KH; Colson, KE; Groves, P; Hundertmark, KJ	Population structure over a broad spatial scale driven by nonanthropogenic factors in a wide-ranging migratory mammal, Alaskan caribou	MOLECULAR ECOLOGY	United States	United States		3
241	WOS:000346899300002	Davies, NMJ; Davis, AP	Chapelieria septentrionalis and C multiflora spp nov ( Rubiaceae, Octotropideae) and an emended description for C madagascariensis	NORDIC JOURNAL OF BOTANY	Madagascar	United Kingdom		2
242	WOS:000346899300012	Banag, CI; Manalastas, NMB; Alejandro, GJD	Synonymy of Philippine Ixora (Ixoreae, Rubiaceace) and Ixora silagoensis sp nov	NORDIC JOURNAL OF BOTANY	Philippines	Philippines		2
243	WOS:000346857900024	Fernandez, MV; Hamann, MI; Ostrowski-de Nunez, M	Echinostome cercariae from Biomphalaria straminea (Mollusca: Planorbidae) in a ricefield from northeastern Argentina	REVISTA MEXICANA DE BIODIVERSIDAD	Argentina	Argentina	YES	0
244	WOS:000346857900004	Santana, G; Mendoza, M; Salinas, V; Perez-Salicrup, D; Martinez, Y; Aburto, I	Preliminary analysis of the biodiversity and structure for tree and scrubs in the mountain cloud forest on the Transversal Volcanic System from Michoacan, Mexico	REVISTA MEXICANA DE BIODIVERSIDAD	Mexico	Mexico	YES	0
245	WOS:000346857900011	Dominguez-Lopez, ME; Ortega-Alvarez, R	The importance of riparian habitats for avian communities in a highly human-modified Neotropical landscape	REVISTA MEXICANA DE BIODIVERSIDAD	Colombia	Colombia	YES	0
246	WOS:000346857900003	Ruiz-Campos, G; Camarena-Rosales, F; Gonzalez-Acosta, AF; Maeda-Martinez, AM; de Leon, FJG; Varela-Romero, A; Andreu-Soler, A	Current conservation status of six freshwater fish species from the Baja California Peninsula, Mexico	REVISTA MEXICANA DE BIODIVERSIDAD	Mexico	Mexico	YES	0
248	WOS:000346857900016	Garcia-Martinez, RM; Garcia-De Leon, FJ; Mejia, O; Barriga-Sosa, ID	Isolation and characterization of microsatellite loci in the Charal de Xochimilco Chirostoma humboldtianum	REVISTA MEXICANA DE BIODIVERSIDAD	Mexico	Mexico	YES	0
249	WOS:000346857900015	Luria-Manzano, R; Aguilar-Lopez, JL; Canseco-Marquez, L; Gutierrez-Mayen, MG	Geographic distribution of Anotheca spinosa (Anura: Hylidae) in Mexico: new record for the amphibian fauna of Puebla	REVISTA MEXICANA DE BIODIVERSIDAD	Mexico	Mexico	YES	0
250	WOS:000346857900018	Charre-Medellin, JF; Monterrubio-Rico, TC; Guido-Lemus, D	A new jaguar (Panthera onca) record for central western Mexico	REVISTA MEXICANA DE BIODIVERSIDAD	Mexico	Mexico	YES	0
251	WOS:000346794700006	Hale, IL; Wollheim, WM; Smith, RG; Asbjornsen, H; Brito, AF; Broders, K; Grandy, AS; Rowe, R	A Scale-Explicit Framework for Conceptualizing the Environmental Impacts of Agricultural Land Use Changes	SUSTAINABILITY	United States	United States	YES	0
252	WOS:000346794700008	Lee, MT; Wu, CC; Ho, CH; Liu, WH	Towards Marine Spatial Planning in Southern Taiwan	SUSTAINABILITY	China	China	YES	0
253	WOS:000346794700029	Andrei, DR; Gogonea, RM; Zaharia, M; Andrei, JV	Is Romanian Rural Tourism Sustainable? Revealing Particularities	SUSTAINABILITY	Romania	Romania	YES	0
254	WOS:000346794700033	Guo, ZL; Huang, N; Dong, ZB; Van Pelt, RS; Zobeck, TM	Wind Erosion Induced Soil Degradation in Northern China: Status, Measures and Perspective	SUSTAINABILITY	China	China	YES	0
255	WOS:000346794700040	Yang, J; Cao, LL; Wang, JH; Liu, CL; Huang, CG; Cai, WX; Fang, HD; Peng, XJ	Speciation of Metals and Assessment of Contamination in Surface Sediments from Daya Bay, South China Sea	SUSTAINABILITY	China	China	YES	0
256	WOS:000346794700043	Huang, CW; Lin, YP; Ding, TS; Anthony, J	Developing a Cell-Based Spatial Optimization Model for Land-Use Patterns Planning	SUSTAINABILITY	China	China	YES	1
257	WOS:000346794700057	Su, YY	The Legal Structure of Taiwan's Wetland Conservation Act	SUSTAINABILITY	China	Japan	YES	1
260	WOS:000346281000009	Jellinek, S; Parris, KM; McCarthy, MA; Wintle, BA; Driscoll, DA	Reptiles in restored agricultural landscapes: the value of linear strips, patches and habitat condition	ANIMAL CONSERVATION	Australia	Australia		1
261	WOS:000346281000010	Grilo, C; Reto, D; Filipe, J; Ascensao, F; Revilla, E	Understanding the mechanisms behind road effects: linking occurrence with road mortality in owls	ANIMAL CONSERVATION	Portugal	Portugal		6
263	WOS:000346281000013	Jochimsen, DM; Peterson, CR; Harmon, LJ	Influence of ecology and landscape on snake road mortality in a sagebrush-steppe ecosystem	ANIMAL CONSERVATION	United States	United States		3
264	WOS:000346281000014	Stokes, KL; Fuller, WJ; Glen, F; Godley, BJ; Hodgson, DJ; Rhodes, KA; Snape, RTE; Broderick, AC	Detecting green shoots of recovery: the importance of long-term individual-based monitoring of marine turtles	ANIMAL CONSERVATION	Cyprus	United Kingdom		7
266	WOS:000346359700003	McGregor, A; Weaver, S; Challies, E; Howson, P; Astuti, R; Haalboom, B	Practical critique: Bridging the gap between critical and practice-oriented REDD plus research communities	ASIA PACIFIC VIEWPOINT	Indonesia	New Zealand		2
267	WOS:000346211700001	Silva, VDE; Pressey, RL; Machado, RB; VanDerWal, J; Wiederhecker, HC; Werneck, FP; Colli, GR	Formulating conservation targets for a gap analysis of endemic lizards in a biodiversity hotspot	BIOLOGICAL CONSERVATION	Brazil	Brazil		6
268	WOS:000346211700002	Stanton, JC	Present-day risk assessment would have predicted the extinction of the passenger pigeon (Ectopistes migratorius)	BIOLOGICAL CONSERVATION	United States	United States		30
269	WOS:000346211700003	Gao, YF; Clark, SG	Elephant ivory trade in China: Trends and drivers	BIOLOGICAL CONSERVATION	China	United States		25
270	WOS:000346211700005	Inskip, C; Fahad, Z; Tully, R; Roberts, T; MacMillan, D	Understanding carnivore killing behaviour: Exploring the motivations for tiger killing in the Sundarbans, Bangladesh	BIOLOGICAL CONSERVATION	Bangladesh	United Kingdom		4
272	WOS:000346211700007	Galbraith, JA; Beggs, JR; Jones, DN; McNaughton, EJ; Krull, CR; Stanley, MC	Risks and drivers of wild bird feeding in urban areas of New Zealand	BIOLOGICAL CONSERVATION	New Zealand	New Zealand		40
273	WOS:000346211700008	Gough, LA; Birkemoe, T; Sverdrup-Thygeson, A	Reactive forest management can also be proactive for wood-living beetles in hollow oak trees	BIOLOGICAL CONSERVATION	Norway	Norway		4
275	WOS:000346211700014	Ban, NC; McDougall, C; Beck, M; Salomon, AK; Cripps, K	Applying empirical estimates of marine protected area effectiveness to assess conservation plans in British Columbia, Canada	BIOLOGICAL CONSERVATION	Canada	Canada		23
276	WOS:000346211700015	Ellis, CJ; Eaton, S; Theodoropoulos, M; Coppins, BJ; Seaward, MRD; Simkin, J	Response of epiphytic lichens to 21st Century climate change and tree disease scenarios	BIOLOGICAL CONSERVATION	United Kingdom	United Kingdom		0
277	WOS:000346211700019	Catlin, DH; Milenkaya, O; Hunt, KL; Friedrich, MJ; Fraser, JD	Can river management improve the piping plover's long-term survival on the Missouri River?	BIOLOGICAL CONSERVATION	United States	United States		0
278	WOS:000346211700020	Wilhelm-Rechmann, A; Cowling, RM; Difford, M	Responses of South African land-use planning stakeholders to the New Ecological Paradigm and the Inclusion of Nature in Self scales: Assessment of their potential as components of social assessments for conservation projects	BIOLOGICAL CONSERVATION	South Africa	South Africa	YES	0
279	WOS:000346211700022	Poessel, SA; Burdett, CL; Boydston, EE; Lyren, LM; Alonso, RS; Fisher, RN; Crooks, KR	Roads influence movement and home ranges of a fragmentation-sensitive carnivore, the bobcat, in an urban landscape	BIOLOGICAL CONSERVATION	United States	United States		4
280	WOS:000346211700025	Roy, J; Vigilant, L; Gray, M; Wright, E; Kato, R; Kabano, P; Basabose, A; Tibenda, E; Kuhl, HS; Robbins, MM	Challenges in the use of genetic mark-recapture to estimate the population size of Bwindi mountain gorillas (Gorilla beringei beringei)	BIOLOGICAL CONSERVATION	Uganda	Germany		6
281	WOS:000346211700026	Robley, A; Gormley, AM; Forsyth, DM; Triggs, B	Long-term and large-scale control of the introduced red fox increases native mammal occupancy in Australian forests	BIOLOGICAL CONSERVATION	Australia	Australia		7
282	WOS:000346211700028	Shi, HJ; Paull, D; Wen, ZM; Broome, L	Thermal buffering effect of alpine boulder field microhabitats in Australia: Implications for habitat management and conservation	BIOLOGICAL CONSERVATION	Australia	Australia		0
283	WOS:000346394400006	Noguera-Savelli, E; Cetzal-Ix, W	Revision and integration of the knowledge of the Orchidaceae from Tabasco, Mexico	BOTANICAL SCIENCES	Mexico	Mexico		0
284	WOS:000346394400007	Guerrero-Hernandez, R; Gonzalez-Gallegos, JG; Castro-Castro, A	Floristic analysis of Abies forest and adjacent cloud forest in Juanacatlan, Mascota, Jalisco, Mexico	BOTANICAL SCIENCES	Mexico	Mexico		0
285	WOS:000346394400009	Vasquez-Morales, SG; Tellez-Valdes, O; Pineda-Lopez, MD; Sanchez-Velasquez, LR; Flores-Estevez, N; Viveros-Viveros, H	EFFECT OF CLIMATE CHANGE ON THE DISTRIBUTION OF MAGNOLIA SCHIEDEANA: A THREATENED SPECIES	BOTANICAL SCIENCES	Mexico	Mexico		0
286	WOS:000346394400010	Palma-Ordaz, S; Delgadillo-Rodriguez, J	Potential distribution to eight alien species with invasive nature in the state of Baja California, Mexico	BOTANICAL SCIENCES	Mexico	Spain		0
289	WOS:000346616000010	Bushar, LM; Aborde, CCB; Gao, SS; Gonzalez, MV; Hoffman, JA; Massaro, IK; Savitzky, AH; Reinert, HK	Genetic Structure of Timber Rattlesnake (Crotalus horridus) Populations: Physiographic Influences and Conservation Implications	COPEIA	United States	United States		0
290	WOS:000346616000011	Portelinha, TCG; Malvasio, A; Pina, CI; Bertoluci, J	Population Structure of Podocnemis expansa (Testudines: Podocnemididae) in Southern Brazilian Amazon	COPEIA	Brazil	Argentina		0
291	WOS:000346616000013	Godwin, JC; Lovich, JE; Ennen, JR; Kreiser, BR; Folt, B; Lechowicz, C	Hybridization of Two Megacephalic Map Turtles (Testudines: Emydidae: Graptemys) in the Choctawhatchee River Drainage of Alabama and Florida	COPEIA	United States	United States		0
293	WOS:000345849400003	Merow, C; Latimer, AM; Wilson, AM; McMahon, SM; Rebelo, AG; Silander, JA	On using integral projection models to generate demographically driven predictions of species' distributions: development and validation using sparse data	ECOGRAPHY	South Africa	United States		11
295	WOS:000345849400010	Thuiller, W; Gueguen, M; Georges, D; Bonet, R; Chalmandrier, L; Garraud, L; Renaud, J; Roquet, C; Van Es, J; Zimmermann, NE; Lavergne, S	Are different facets of plant diversity well protected against climate and land cover changes? A test study in the French Alps	ECOGRAPHY	France	France		1
296	WOS:000346461200006	Chaudhary, VB; O'Dell, TE; Rillig, MC; Johnson, NC	Multiscale patterns of arbuscular mycorrhizal fungal abundance and diversity in semiarid shrublands	FUNGAL ECOLOGY	United Kingdom	United States		0
298	WOS:000346412600005	Cunha, AH; Erzini, K; Serrao, EA; Goncalves, E; Borges, R; Henriques, M; Henriques, V; Guerra, M; Duarte, C; Marba, N; Fonseca, M	Biomares, a LIFE project to restore and manage the biodiversity of Prof Luiz Saldanha Marine Park	JOURNAL OF COASTAL CONSERVATION	Portugal	Portugal		0
299	WOS:000346280100023	Zamora-Camacho, FJ; Reguera, S; Moreno-Rueda, G	Bergmann's Rule rules body size in an ectotherm: heat conservation in a lizard along a 2200-metre elevational gradient	JOURNAL OF EVOLUTIONARY BIOLOGY	Spain	Spain		6
300	WOS:000346268500010	Pincetl, S; Chester, M; Circella, G; Fraser, A; Mini, C; Murphy, S; Reyna, J; Sivaraman, D	Enabling Future Sustainability Transitions An Urban Metabolism Approach to Los Angeles	JOURNAL OF INDUSTRIAL ECOLOGY	United States	United States		2
302	WOS:000346285400010	Robinson, RA; Morrison, CA; Baillie, SR	Integrating demographic data: towards a framework for monitoring wildlife populations at large spatial scales	METHODS IN ECOLOGY AND EVOLUTION	United Kingdom	United Kingdom		0
303	WOS:000346538100004	Buckner, J; Welsh, AB; Sime, KR	Evidence for Population Differentiation in the Bog Buckmoth of New York State	NORTHEASTERN NATURALIST	United States	United States		0
304	WOS:000346538100011	Kurta, A; Smith, SM	Hibernating Bats and Abandoned Mines in the Upper Peninsula of Michigan	NORTHEASTERN NATURALIST	United States	United States		0
305	WOS:000346371700006	Khadivi-Khub, A; Anjam, K	Characterization and evaluation of male fig (caprifig) accessions in Iran	PLANT SYSTEMATICS AND EVOLUTION	Iran	Iran	YES	0
306	WOS:000346371700007	Xi, XJ; Guo, J; Zhu, YG; Yang, XL; Yu, Y; Cheng, Z; Li, S	Genetic diversity and taxol content variation in the Chinese yew Taxus mairei	PLANT SYSTEMATICS AND EVOLUTION	China	China		0
307	WOS:000346371700010	Hu, YP; Wang, L; Xie, XL; Zhang, HG; Yang, J; Li, Y	Genetic variation in cultivated rhubarb (Rheum tanguticum Maxim ex Balf) and the relationship with their wild relatives in China revealed by ISSR markers	PLANT SYSTEMATICS AND EVOLUTION	China	China		0
308	WOS:000346371700011	Han, FM; Xu, LJ; Peng, Y; Ma, P; Wang, WY; Zhang, XY; Xiao, PG	The pattern of genetic diversity within Litsea coreana (Lauraceae) in China: an implication for conservation	PLANT SYSTEMATICS AND EVOLUTION	China	China		0
309	WOS:000346581500009	Dai, WW; Ratick, SJ	Integrating a Raster Geographical Information System with Multi-Objective Land Allocation Optimization for Conservation Reserve Design	TRANSACTIONS IN GIS	Bolivia	China		0
311	WOS:000346211700021	Shepperson, J; Murray, LG; Cook, S; Whiteley, H; Kaiser, MJ	Methodological considerations when using local knowledge to infer spatial patterns of resource exploitation in an Irish Sea fishery	BIOLOGICAL CONSERVATION	United Kingdom	United Kingdom		4
312	WOS:000346154700003	Sonne, MN; Hauser, TP	Population fluctuations, losses to grazing, and reproductive success of Dactylorhiza sambucina on Bornholm, Denmark	ANNALES BOTANICI FENNICI	Denmark	Denmark		2
313	WOS:000346155100002	Saarikivi, J; Herczeg, G	Do hole-nesting passerine birds fare well at artificial suburban forest edges?	ANNALES ZOOLOGICI FENNICI	Finland	Finland		1
314	WOS:000346155100007	Auttila, M; Niemi, M; Skrzypczak, T; Viljanen, M; Kunnasranta, M	Estimating and mitigating perinatal mortality in the endangered Saimaa ringed seal (Phoca hispida saimensis) in a changing climate	ANNALES ZOOLOGICI FENNICI	Finland	Finland		2
316	WOS:000346213700013	Bei, YJ; Chen, WC; Sun, BH; Li, JH; Lai, JL; Meng, SQ	Population structure of the endangered Hume's pheasant (Syrmaticus humiae) inferred from a partial sequence of the mitochondrial DNA control region	BIOCHEMICAL SYSTEMATICS AND ECOLOGY	China	China		0
317	WOS:000346213700024	Guo, SS; Zhang, GR; Guo, XZ; Wei, KJ; Yang, RB; Wei, QW	Genetic diversity and population structure of Schizopygopsis younghusbandi Regan in the Yarlung Tsangpo River inferred from mitochondrial DNA sequence analysis	BIOCHEMICAL SYSTEMATICS AND ECOLOGY	China	China		0
319	WOS:000346213700040	Xiao, L; Li, XP; Chen, LY; Wang, YB; Li, XL; Chen, FJ	Genetic diversity of endangered Manglietia patungensis assessed by inter simple sequence repeat and sequence-related amplified polymorphism markers	BIOCHEMICAL SYSTEMATICS AND ECOLOGY	China	China		0
323	WOS:000346213700071	Sahoo, L; Sahu, BP; Das, SP; Swain, SK; Bej, D; Patel, A; Jayasankar, P; Das, P	Limited genetic differentiation in Labeo rohita (Hamilton 1822) populations as revealed by microsatellite markers	BIOCHEMICAL SYSTEMATICS AND ECOLOGY	India	India		0
325	WOS:000346188900005	Olfelt, JP; Freyman, WA	Relationships of North American members of Rhodiola (Crassulaceae)	BOTANY	United States	United States		0
326	WOS:000346132000001	Selman, W; Baccigalopi, B; Baccigalopi, C	Distribution and Abundance of Diamondback Terrapins (Malaclemys terrapin) in Southwestern Louisiana	CHELONIAN CONSERVATION AND BIOLOGY	United States	United States		0
327	WOS:000346132000003	Witczak, LR; Guzy, JC; Price, SJ; Gibbons, JW; Dorcas, ME	Temporal and Spatial Variation in Survivorship of Diamondback Terrapins (Malaclemys terrapin)	CHELONIAN CONSERVATION AND BIOLOGY	United States	United States		0
328	WOS:000346132000004	Segniagbeto, GH; Bour, R; Ohler, A; Dubois, A; Rodel, MO; Trape, JF; Fretey, J; Petrozzi, F; Luiselli, L	Turtles and Tortoises of Togo: Historical Data, Distribution, Ecology, and Conservation	CHELONIAN CONSERVATION AND BIOLOGY	Togo	Togo		0
329	WOS:000346132000007	Burger, J; Gochfeld, M	Factors Affecting Locomotion in Olive Ridley (Lepidochelys olivacea) Hatchlings Crawling to the Sea at Ostional Beach, Costa Rica	CHELONIAN CONSERVATION AND BIOLOGY	Costa Rica	United States	YES	0
330	WOS:000346132000010	Markle, CE; Chow-Fraser, P	Habitat Selection by the Blanding's Turtle (Emydoidea blandingii) on a Protected Island in Georgian Bay, Lake Huron	CHELONIAN CONSERVATION AND BIOLOGY	Canada	Canada		0
331	WOS:000346132000011	Zimmer-Shaffer, SA; Briggler, JT; Millspaugh, JJ	Modeling the Effects of Commercial Harvest on Population Growth of River Turtles	CHELONIAN CONSERVATION AND BIOLOGY	United States	United States		0
332	WOS:000346132000014	Platt, SG; Platt, K; Khaing, LL; Yu, TT; Soe, MM; Nwe, SS; Zawnaing, T; Rainwater, TR	Heosemys depressa in the Southern Chin Hills of Myanmar: A Significant Range Extension and Traditional Ecological Knowledge	CHELONIAN CONSERVATION AND BIOLOGY	Myanmar	Myanmar		0
333	WOS:000346132000015	Platt, K; Platt, SG; Rainwater, TR	First Record of the Spiny Turtle (Heosemys spinosa) in Myanmar	CHELONIAN CONSERVATION AND BIOLOGY	Myanmar	Myanmar		0
334	WOS:000346132000017	Colman, LP; Sampaio, CLS; Weber, MI; de Castilhos, JC	Diet of Olive Ridley Sea Turtles, Lepidochelys olivacea, in the Waters of Sergipe, Brazil	CHELONIAN CONSERVATION AND BIOLOGY	Brazil	Brazil		0
335	WOS:000346021600006	Costelloe, JF; Russell, KL	Identifying conservation priorities for aquatic refugia in an arid zone, ephemeral catchment: a hydrological approach	ECOHYDROLOGY	Australia	Australia		0
336	WOS:000346021600008	Khedkar, GD; Lutzky, S; Rathod, S; Kalyankar, A; David, L	A dual role of dams in fragmentation and support of fish diversity across the Godavari River basin in India	ECOHYDROLOGY	India	India		0
337	WOS:000346005400003	Batllori, E; Miller, C; Parisien, MA; Parks, SA; Moritz, MA	Is US climatic diversity well represented within the existing federal protection network?	ECOLOGICAL APPLICATIONS	United States	United States		1
338	WOS:000346005400010	Landman, M; Schoeman, DS; Hall-Martin, AJ; Kerley, GIH	Long-term monitoring reveals differing impacts of elephants on elements of a canopy shrub community	ECOLOGICAL APPLICATIONS	South Africa	South Africa		1
339	WOS:000346005400011	Frank, ASK; Wardle, GM; Dickman, CR; Greenville, AC	Habitat- and rainfall-dependent biodiversity responses to cattle removal in an arid woodland-grassland environment	ECOLOGICAL APPLICATIONS	Australia	Australia		6
340	WOS:000346005400012	Edwards, DP; Magrach, A; Woodcock, P; Ji, YQ; Lim, NTL; Edwards, FA; Larsen, TH; Hsu, WW; Benedick, S; Khen, CV; Chung, AYC; Reynolds, G; Fisher, B; Laurance, WF; Wilcove, DS; Hamer, KC; Yu, DW	Selective-logging and oil palm: multitaxon impacts, biodiversity indicators, and trade-offs for conservation planning	ECOLOGICAL APPLICATIONS	Malaysia	United Kingdom		5
341	WOS:000346005400013	Williams, SJ; Jones, JPG; Annewandter, R; Gibbons, JM	Cultivation can increase harvesting pressure on overexploited plant populations	ECOLOGICAL APPLICATIONS	Belize	China		2
341	WOS:000346005400013	Williams, SJ; Jones, JPG; Annewandter, R; Gibbons, JM	Cultivation can increase harvesting pressure on overexploited plant populations	ECOLOGICAL APPLICATIONS	Guatemala	China		2
342	WOS:000346005400019	Belaire, JA; Whelan, CJ; Minor, ES	Having our yards and sharing them too: the collective effects of yards on native bird species in an urban landscape	ECOLOGICAL APPLICATIONS	United States	United States		23
343	WOS:000346084500001	Larson, ER; Boyer, AG; Armsworth, PR	A lack of response of the financial behaviors of biodiversity conservation nonprofits to changing economic conditions	ECOLOGY AND EVOLUTION	United States	United States	YES	98
344	WOS:000346084500006	Blomberg, EJ; Sedinger, JS; Gibson, D; Coates, PS; Casazza, ML	Carryover effects and climatic conditions influence the postfledging survival of greater sage-grouse	ECOLOGY AND EVOLUTION	United States	United States	YES	2
346	WOS:000346084500012	Longo, GO; Ferreira, CEL; Floeter, SR	Herbivory drives large-scale spatial variation in reef fish trophic interactions	ECOLOGY AND EVOLUTION	Brazil	Brazil	YES	2
347	WOS:000346024200008	Marshall, AJ; Beaudrot, L; Wittmer, HU	Responses of Primates and Other Frugivorous Vertebrates to Plant Resource Variability over Space and Time at Gunung Palung National Park	INTERNATIONAL JOURNAL OF PRIMATOLOGY	Indonesia	United States		1
348	WOS:000346052300001	Baumgardt, JA; Sauder, JD; Nicholson, KL	Occupancy Modeling of Woodpeckers: Maximizing Detections for Multiple Species With Multiple Spatial Scales	JOURNAL OF FISH AND WILDLIFE MANAGEMENT	United States	United States		0
349	WOS:000346052300008	Barrett, K; Nibbelink, NP; Maerz, JC	Identifying Priority Species and Conservation Opportunities Under Future Climate Scenarios: Amphibians in a Biodiversity Hotspot	JOURNAL OF FISH AND WILDLIFE MANAGEMENT	United States	United States		0
350	WOS:000346052300009	Germaine, S; Ignizio, D; Keinath, D; Copeland, H	Predicting Occupancy for Pygmy Rabbits in Wyoming: An Independent Evaluation of Two Species Distribution Models	JOURNAL OF FISH AND WILDLIFE MANAGEMENT	United States	United States		0
351	WOS:000346052300010	Troy, JR; Holmes, ND; Veech, JA; Raine, AF; Green, MC	Habitat Suitability Modeling for the Newell's Shearwater on Kauai	JOURNAL OF FISH AND WILDLIFE MANAGEMENT	United States	United States		0
352	WOS:000346052300019	Hinck, JE; Linder, G; Darrah, AJ; Drost, CA; Duniway, MC; Johnson, MJ; Mendez-Harclerode, FM; Nowak, EM; Valdez, EW; Van Riper, C; Wolff, S	Exposure Pathways and Biological Receptors: Baseline Data for the Canyon Uranium Mine, Coconino County, Arizona	JOURNAL OF FISH AND WILDLIFE MANAGEMENT	United States	United States		0
353	WOS:000346052300022	Bagne, KE; Friggens, MM; Coe, SJ; Finch, DM	The Importance of Assessing Climate Change Vulnerability to Address Species Conservation	JOURNAL OF FISH AND WILDLIFE MANAGEMENT	United States	United States		0
356	WOS:000346091200008	Paterson, JE; Steinberg, BD; Litzgus, JD	Effects of body size, habitat selection and exposure on hatchling turtle survival	JOURNAL OF ZOOLOGY	Canada	Canada		3
357	WOS:000346127900001	Doherty, KE; Naugle, DE; Tack, JD; Walker, BL; Graham, JM; Beck, JL	Linking conservation actions to demography: grass height explains variation in greater sage-grouse nest survival	WILDLIFE BIOLOGY	United States	United States		1
358	WOS:000346127900003	Herman, JA; Piaggio, AJ; Halbert, ND; Rhyan, JC; Salman, MD	Genetic analysis of a Bison bison herd derived from the Yellowstone National Park population	WILDLIFE BIOLOGY	United States	United States		0
359	WOS:000346072000012	Kooyman, RM; Wilf, P; Barreda, VD; Carpenter, RJ; Jordan, GJ; Sniderman, JMK; Allen, A; Brodribb, TJ; Crayn, D; Feild, TS; Laffan, SW; Lusk, CH; Rossetto, M; Weston, PH	PALEO-ANTARCTIC RAINFOREST INTO THE MODERN OLD WORLD TROPICS: THE RICH PAST AND THREATENED FUTURE OF THE \SOUTHERN WET FOREST SURVIVORS\""	AMERICAN JOURNAL OF BOTANY	Antarctica	Australia		11
359	WOS:000346072000012	Kooyman, RM; Wilf, P; Barreda, VD; Carpenter, RJ; Jordan, GJ; Sniderman, JMK; Allen, A; Brodribb, TJ; Crayn, D; Feild, TS; Laffan, SW; Lusk, CH; Rossetto, M; Weston, PH	PALEO-ANTARCTIC RAINFOREST INTO THE MODERN OLD WORLD TROPICS: THE RICH PAST AND THREATENED FUTURE OF THE \SOUTHERN WET FOREST SURVIVORS\""	AMERICAN JOURNAL OF BOTANY	Argentina	Australia		11
359	WOS:000346072000012	Kooyman, RM; Wilf, P; Barreda, VD; Carpenter, RJ; Jordan, GJ; Sniderman, JMK; Allen, A; Brodribb, TJ; Crayn, D; Feild, TS; Laffan, SW; Lusk, CH; Rossetto, M; Weston, PH	PALEO-ANTARCTIC RAINFOREST INTO THE MODERN OLD WORLD TROPICS: THE RICH PAST AND THREATENED FUTURE OF THE \SOUTHERN WET FOREST SURVIVORS\""	AMERICAN JOURNAL OF BOTANY	Australia	Australia		11
359	WOS:000346072000012	Kooyman, RM; Wilf, P; Barreda, VD; Carpenter, RJ; Jordan, GJ; Sniderman, JMK; Allen, A; Brodribb, TJ; Crayn, D; Feild, TS; Laffan, SW; Lusk, CH; Rossetto, M; Weston, PH	PALEO-ANTARCTIC RAINFOREST INTO THE MODERN OLD WORLD TROPICS: THE RICH PAST AND THREATENED FUTURE OF THE \SOUTHERN WET FOREST SURVIVORS\""	AMERICAN JOURNAL OF BOTANY	Chile	Australia		11
359	WOS:000346072000012	Kooyman, RM; Wilf, P; Barreda, VD; Carpenter, RJ; Jordan, GJ; Sniderman, JMK; Allen, A; Brodribb, TJ; Crayn, D; Feild, TS; Laffan, SW; Lusk, CH; Rossetto, M; Weston, PH	PALEO-ANTARCTIC RAINFOREST INTO THE MODERN OLD WORLD TROPICS: THE RICH PAST AND THREATENED FUTURE OF THE \SOUTHERN WET FOREST SURVIVORS\""	AMERICAN JOURNAL OF BOTANY	New Zealand	Australia		11
362	WOS:000345825300015	Xia, K; Hill, LM; Li, DZ; Walters, C	Factors affecting stress tolerance in recalcitrant embryonic axes from seeds of four Quercus (Fagaceae) species native to the USA or China	ANNALS OF BOTANY	China	China		9
362	WOS:000345825300015	Xia, K; Hill, LM; Li, DZ; Walters, C	Factors affecting stress tolerance in recalcitrant embryonic axes from seeds of four Quercus (Fagaceae) species native to the USA or China	ANNALS OF BOTANY	United States	China		9
364	WOS:000345701400005	Schulz, T; Krumm, F; Bucking, W; Frank, G; Kraus, D; Lier, M; Lovric, M; van der Maaten-Theunissen, M; Paillet, Y; Parviainen, J; Vacchiano, G; Vandekerkhove, K	Comparison of integrative nature conservation in forest policy in Europe: a qualitative pilot study of institutional determinants	BIODIVERSITY AND CONSERVATION	Austria	Switzerland		2
364	WOS:000345701400005	Schulz, T; Krumm, F; Bucking, W; Frank, G; Kraus, D; Lier, M; Lovric, M; van der Maaten-Theunissen, M; Paillet, Y; Parviainen, J; Vacchiano, G; Vandekerkhove, K	Comparison of integrative nature conservation in forest policy in Europe: a qualitative pilot study of institutional determinants	BIODIVERSITY AND CONSERVATION	Croatia	Switzerland		2
364	WOS:000345701400005	Schulz, T; Krumm, F; Bucking, W; Frank, G; Kraus, D; Lier, M; Lovric, M; van der Maaten-Theunissen, M; Paillet, Y; Parviainen, J; Vacchiano, G; Vandekerkhove, K	Comparison of integrative nature conservation in forest policy in Europe: a qualitative pilot study of institutional determinants	BIODIVERSITY AND CONSERVATION	Finland	Switzerland		2
364	WOS:000345701400005	Schulz, T; Krumm, F; Bucking, W; Frank, G; Kraus, D; Lier, M; Lovric, M; van der Maaten-Theunissen, M; Paillet, Y; Parviainen, J; Vacchiano, G; Vandekerkhove, K	Comparison of integrative nature conservation in forest policy in Europe: a qualitative pilot study of institutional determinants	BIODIVERSITY AND CONSERVATION	France	Switzerland		2
364	WOS:000345701400005	Schulz, T; Krumm, F; Bucking, W; Frank, G; Kraus, D; Lier, M; Lovric, M; van der Maaten-Theunissen, M; Paillet, Y; Parviainen, J; Vacchiano, G; Vandekerkhove, K	Comparison of integrative nature conservation in forest policy in Europe: a qualitative pilot study of institutional determinants	BIODIVERSITY AND CONSERVATION	Netherlands	Switzerland		2
364	WOS:000345701400005	Schulz, T; Krumm, F; Bucking, W; Frank, G; Kraus, D; Lier, M; Lovric, M; van der Maaten-Theunissen, M; Paillet, Y; Parviainen, J; Vacchiano, G; Vandekerkhove, K	Comparison of integrative nature conservation in forest policy in Europe: a qualitative pilot study of institutional determinants	BIODIVERSITY AND CONSERVATION	Switzerland	Switzerland		2
365	WOS:000345701400006	Winter, S; Borrass, L; Geitzenauer, M; Blondet, M; Breibeck, R; Weiss, G; Winkel, G	The impact of Natura 2000 on forest management: a socio-ecological analysis in the continental region of the European Union	BIODIVERSITY AND CONSERVATION	Austria	Germany		0
365	WOS:000345701400006	Winter, S; Borrass, L; Geitzenauer, M; Blondet, M; Breibeck, R; Weiss, G; Winkel, G	The impact of Natura 2000 on forest management: a socio-ecological analysis in the continental region of the European Union	BIODIVERSITY AND CONSERVATION	France	Germany		0
365	WOS:000345701400006	Winter, S; Borrass, L; Geitzenauer, M; Blondet, M; Breibeck, R; Weiss, G; Winkel, G	The impact of Natura 2000 on forest management: a socio-ecological analysis in the continental region of the European Union	BIODIVERSITY AND CONSERVATION	Germany	Germany		0
366	WOS:000345701400007	Pecurul-Botines, M; Di Gregorio, M; Paavola, J	Discourses of conflict and collaboration and institutional context in the implementation of forest conservation policies in Soria, Spain	BIODIVERSITY AND CONSERVATION	Spain	United Kingdom		0
367	WOS:000345701400008	Kaeser, A; Zimmermann, W	Influencing factors on the implementation of forest reserves in Switzerland	BIODIVERSITY AND CONSERVATION	Switzerland	Switzerland		0
368	WOS:000345701400009	Schultze, J; Gartner, S; Bauhus, J; Meyer, P; Reif, A	Criteria to evaluate the conservation value of strictly protected forest reserves in Central Europe	BIODIVERSITY AND CONSERVATION	Germany	Germany		0
370	WOS:000345701400011	Entenmann, SK; Schmitt, CB; Konold, W	REDD plus -related activities in Kenya: actors' views on biodiversity and monitoring in a broader policy context	BIODIVERSITY AND CONSERVATION	Kenya	Germany		0
373	WOS:000345632100001	Goutham-Bharathi, MP; Roy, SD; Krishnan, P; Kaliyamoorthy, M; Immanuel, T	Species diversity and distribution of mangroves in Andaman and Nicobar Islands, India	BOTANICA MARINA	India	India		0
376	WOS:000345882400017	Donaldson, MR; Hinch, SG; Suski, CD; Fisk, AT; Heupel, MR; Cooke, SJ	Making connections in aquatic ecosystems with acoustic telemetry monitoring	FRONTIERS IN ECOLOGY AND THE ENVIRONMENT	Australia	United States		42
377	WOS:000345837900001	Zhang, L; Kouba, A; Wang, QJ; Zhao, H; Jiang, W; Willard, S; Zhang, HX	THE EFFECT OF WATER TEMPERATURE ON THE GROWTH OF CAPTIVE CHINESE GIANT SALAMANDERS (ANDRIAS DAVIDIANUS) REARED FOR REINTRODUCTION: A COMPARISON WITH WILD SALAMANDER BODY CONDITION	HERPETOLOGICA	China	United States		0
378	WOS:000345837900002	Drake, DL; Anderson, TL; Smith, LM; Lohraff, KM; Semlitsch, RD	PREDATION OF EGGS AND RECENTLY HATCHED LARVAE OF ENDEMIC RINGED SALAMANDERS (AMBYSTOMA ANNULATUM) BY NATIVE AND INTRODUCED AQUATIC PREDATORS	HERPETOLOGICA	United States	United States		0
379	WOS:000345837900006	Calverley, PM; Downs, CT	POPULATION STATUS OF NILE CROCODILES IN NDUMO GAME RESERVE, KWAZULU-NATAL, SOUTH AFRICA (1971-2012)	HERPETOLOGICA	South Africa	South Africa	YES	0
380	WOS:000345837900007	Calverley, PM; Downs, CT	HABITAT USE BY NILE CROCODILES IN NDUMO GAME RESERVE, SOUTH AFRICA: A NATURALLY PATCHY ENVIRONMENT	HERPETOLOGICA	South Africa	South Africa	YES	0
381	WOS:000345706100001	Steinmetz, R; Srirattanaporn, S; Mor-Tip, J; Seuaturien, N	Can community outreach alleviate poaching pressure and recover wildlife in South-East Asian protected areas?	JOURNAL OF APPLIED ECOLOGY	Thailand	Thailand		21
382	WOS:000345706100003	Frank, ASK; Johnson, CN; Potts, JM; Fisher, A; Lawes, MJ; Woinarski, JCZ; Tuft, K; Radford, IJ; Gordon, IJ; Collis, MA; Legge, S	Experimental evidence that feral cats cause local extirpation of small mammals in Australia's tropical savannas	JOURNAL OF APPLIED ECOLOGY	Australia	Australia		51
384	WOS:000345706100005	Harris, LR; Watts, ME; Nel, R; Schoeman, DS; Possingham, HP	Using multivariate statistics to explore trade-offs among spatial planning scenarios	JOURNAL OF APPLIED ECOLOGY	South Africa	South Africa		9
385	WOS:000345706100006	Milt, AW; Palmer, SR; Armsworth, PR	Updating conservation priorities over 111 years of species observations	JOURNAL OF APPLIED ECOLOGY	United States	United States		11
386	WOS:000345706100007	Henden, JA; Stien, A; Bardsen, BJ; Yoccoz, NG; Ims, RA	Community-wide mesocarnivore response to partial ungulate migration	JOURNAL OF APPLIED ECOLOGY	Norway	Norway		5
387	WOS:000345706100008	Anthelme, F; Gomez-Aparicio, L; Montufar, R	Nurse-based restoration of degraded tropical forests with tussock grasses: experimental support from the Andean cloud forest	JOURNAL OF APPLIED ECOLOGY	Bolivia	France		3
387	WOS:000345706100008	Anthelme, F; Gomez-Aparicio, L; Montufar, R	Nurse-based restoration of degraded tropical forests with tussock grasses: experimental support from the Andean cloud forest	JOURNAL OF APPLIED ECOLOGY	Peru	France		3
388	WOS:000345706100009	Rader, R; Birkhofer, K; Schmucki, R; Smith, HG; Stjernman, M; Lindborg, R	Organic farming and heterogeneous landscapes positively affect different measures of plant diversity	JOURNAL OF APPLIED ECOLOGY	Sweden	Sweden		10
391	WOS:000345706100018	White, A; Bell, SS; Lurz, PWW; Boots, M	Conservation management within strongholds in the face of disease-mediated invasions: red and grey squirrels as a case study	JOURNAL OF APPLIED ECOLOGY	United Kingdom	United Kingdom		18
392	WOS:000345706100021	Maravalhas, J; Vasconcelos, HL	Revisiting the pyrodiversity-biodiversity hypothesis: long-term fire regimes and the structure of ant communities in a Neotropical savanna hotspot	JOURNAL OF APPLIED ECOLOGY	Brazil	Brazil		2
394	WOS:000345706100025	Escribano-Avila, G; Calvino-Cancela, M; Pias, B; Virgos, E; Valladares, F; Escudero, A	Diverse guilds provide complementary dispersal services in a woodland expansion process after land abandonment	JOURNAL OF APPLIED ECOLOGY	Spain	Spain		5
395	WOS:000345706100028	Blanc, L; Marboutin, E; Gatti, S; Zimmermann, F; Gimenez, O	Improving abundance estimation by combining capture-recapture and occupancy data: example with a large carnivore	JOURNAL OF APPLIED ECOLOGY	France	France		3
396	WOS:000345731000027	Levesque, M; Millar, D; Paraszcza, J	Energy and mining - the home truths	JOURNAL OF CLEANER PRODUCTION	Canada	Canada		0
397	WOS:000345731000030	Weldegiorgis, FS; Franks, DM	Social dimensions of energy supply alternatives in steelmaking: comparison of biomass and coal production scenarios in Australia	JOURNAL OF CLEANER PRODUCTION	Australia	Australia		0
398	WOS:000345731000044	Hirons, M; Hilson, G; Asase, A; Hodson, ME	Mining in a changing climate: what scope for forestry-based legacies?	JOURNAL OF CLEANER PRODUCTION	Ghana	United Kingdom		2
400	WOS:000345731000053	Brunke, JC; Johansson, M; Thollander, P	Empirical investigation of barriers and drivers to the adoption of energy conservation measures, energy management practices and energy services in the Swedish iron and steel industry	JOURNAL OF CLEANER PRODUCTION	Sweden	Germany		0
401	WOS:000345769600001	Power, A; Zalat, S; Gilbert, F	Nowhere left to go: the Sinai Hairstreak Satyrium jebelia	JOURNAL OF INSECT CONSERVATION	Egypt	United Kingdom		5
402	WOS:000345769600002	Ball-Damerow, JE; M'Gonigle, LK; Resh, VH	Local and regional factors influencing assemblages of dragonflies and damselflies (Odonata) in California and Nevada	JOURNAL OF INSECT CONSERVATION	United States	United States	YES	1
403	WOS:000345769600003	Wickson, SJ; Chester, ET; Valenzuela, I; Halliday, B; Lester, RE; Matthews, TG; Miller, AD	Population genetic structure of the Australian caddisfly Lectrides varians Mosely (Trichoptera: Leptoceridae) and the identification of cryptic species in south-eastern Australia	JOURNAL OF INSECT CONSERVATION	Australia	Australia		0
405	WOS:000345769600005	Hsieh, JF; Jeng, ML; Hsieh, CH; Ko, CC; Yang, PS	Phylogenetic diversity and conservation of protected click beetles (Campsosternus spp) in Taiwan: a molecular approach to clarifying species status	JOURNAL OF INSECT CONSERVATION	China	China		0
406	WOS:000345769600006	Alignan, JF; Debras, JF; Dutoit, T	Effects of ecological restoration on Orthoptera assemblages in a Mediterranean steppe rangeland	JOURNAL OF INSECT CONSERVATION	France	France		1
407	WOS:000345769600007	Ferretti, N; Gonzalez, A; Perez-Miles, F	Identification of priority areas for conservation in Argentina: quantitative biogeography insights from mygalomorph spiders (Araneae: Mygalomorphae)	JOURNAL OF INSECT CONSERVATION	Argentina	Argentina		0
408	WOS:000345769600008	de Andrade, RB; Barlow, J; Louzada, J; Vaz-de-Mello, FZ; Silveira, JM; Cochrane, MA	Tropical forest fires and biodiversity: dung beetle community and biomass responses in a northern Brazilian Amazon forest	JOURNAL OF INSECT CONSERVATION	Brazil	Brazil		2
411	WOS:000345769600012	Liivamagi, A; Kuusemets, V; Kaart, T; Luig, J; Diaz-Forero, I	Influence of habitat and landscape on butterfly diversity of semi-natural meadows within forest-dominated landscapes	JOURNAL OF INSECT CONSERVATION	Estonia	Estonia		0
412	WOS:000345769600014	Polic, D; Fiedler, K; Nell, C; Grill, A	Mobility of ringlet butterflies in high-elevation alpine grassland: effects of habitat barriers, resources and age	JOURNAL OF INSECT CONSERVATION	Austria	Austria		4
413	WOS:000345769600018	Goncalves, RB; Sydney, NV; Oliveira, PS; Artmann, NO	Bee and wasp responses to a fragmented landscape in southern Brazil	JOURNAL OF INSECT CONSERVATION	Brazil	Brazil		0
415	WOS:000345825400002	Muller, J; Heinze, J; Joshi, J; Boch, S; Klaus, VH; Fischer, M; Prati, D	Influence of experimental soil disturbances on the diversity of plants in agricultural grasslands	JOURNAL OF PLANT ECOLOGY	Germany	Germany		0
417	WOS:000345630700002	Osborne, MJ; Perkin, JS; Gido, KB; Turner, TF	Comparative riverscape genetics reveals reservoirs of genetic diversity for conservation and restoration of Great Plains fishes	MOLECULAR ECOLOGY	United States	United States		2
419	WOS:000345630700005	Hartmann, SA; Schaefer, HM; Segelbacher, G	Genetic depletion at adaptive but not neutral loci in an endangered bird species	MOLECULAR ECOLOGY	Ecuador	Germany		12
421	WOS:000345630700016	Barberan, A; Casamayor, EO	A phylogenetic perspective on species diversity, beta-diversity and biogeography for the microbial world	MOLECULAR ECOLOGY	Spain	Spain		13
424	WOS:000345804200006	Lucas, RM; Clewley, D; Accad, A; Butler, D; Armston, J; Bowen, M; Bunting, P; Carreiras, J; Dwyer, J; Eyre, T; Kelly, A; McAlpine, C; Pollock, S; Seabrook, L	Mapping forest growth and degradation stage in the Brigalow Belt Bioregion of Australia through integration of ALOS PALSAR and Landsat-derived foliage projective cover data	REMOTE SENSING OF ENVIRONMENT	Australia	United Kingdom		4
425	WOS:000345804200010	Evans, TL; Costa, M; Tomas, WM; Camilo, AR	Large-scale habitat mapping of the Brazilian Pantanal wetland: A synthetic aperture radar approach	REMOTE SENSING OF ENVIRONMENT	Brazil	Canada		0
426	WOS:000345694700009	Janssen, J	MODERNISING DUTCH HERITAGE CONSERVATION: CURRENT PROGRESS AND ONGOING CHALLENGES FOR HERITAGE-BASED PLANNING AND MANAGEMENT	TIJDSCHRIFT VOOR ECONOMISCHE EN SOCIALE GEOGRAFIE	Netherlands	Netherlands		7
427	WOS:000345613300003	Previant, WJ; Nagel, LM	Forest Diversity and Structure Surrounding Vernal Pools in Pictured Rocks National Lakeshore, Michigan, USA	WETLANDS	United States	United States		1
428	WOS:000345613300005	Vellak, K; Liira, J; Karofeld, E; Galanina, O; Noskova, M; Paal, J	Drastic Turnover of Bryophyte Vegetation on Bog Microforms Initiated by Air Pollution in Northeastern Estonia and Bordering Russia	WETLANDS	Estonia	Estonia		1
429	WOS:000345613300015	Hsu, CB; Hwang, GW; Lu, JF; Chen, CP; Tao, HH; Hsieh, HL	Habitat Characteristics of the Wintering Common Teal in the Huajiang Wetland, Taiwan	WETLANDS	China	China		1
430	WOS:000345613300016	Fenstermacher, DE; Rabenhorst, MC; Lang, MW; McCarty, GW; Needelman, BA	Distribution, Morphometry, and Land Use of Delmarva Bays	WETLANDS	United States	United States		1
432	WOS:000345297400007	Wang, YG; Hopke, PK	Is Alaska Truly the Great Escape from Air Pollution? - Long Term Source Apportionment of Fine Particulate Matter in Fairbanks, Alaska	AEROSOL AND AIR QUALITY RESEARCH	United States	United States		0
433	WOS:000345297400012	Muangthai, I; Lewis, C; Lin, SJ	Decoupling Effects and Decomposition Analysis of CO2 Emissions from Thailand's Thermal Power Sector	AEROSOL AND AIR QUALITY RESEARCH	Thailand	China		0
434	WOS:000345213000002	Dade, MC; Pauli, N; Mitchell, NJ	Mapping a new future: using spatial multiple criteria analysis to identify novel habitats for assisted colonization of endangered species	ANIMAL CONSERVATION	Australia	Australia		5
435	WOS:000345213000003	Knox, CD; Monks, JM	Penning prior to release decreases post-translocation dispersal of jewelled geckos	ANIMAL CONSERVATION	New Zealand	New Zealand		1
436	WOS:000345213000004	Aiello, CM; Nussear, KE; Walde, AD; Esque, TC; Emblidge, PG; Sah, P; Bansal, S; Hudson, PJ	Disease dynamics during wildlife translocations: disruptions to the host population and potential consequences for transmission in desert tortoise contact networks	ANIMAL CONSERVATION	United States	United States		7
437	WOS:000345213000006	Jarvie, S; Besson, AA; Seddon, PJ; Cree, A	Assessing thermal suitability of translocation release sites for egg-laying reptiles with temperature-dependent sex determination: a case study with tuatara	ANIMAL CONSERVATION	New Zealand	New Zealand		0
441	WOS:000345593900002	Ruter, S; Vos, CC; van Eupen, M; Ruhmkorf, H	Transboundary ecological networks as an adaptation strategy to climate change: The example of the Dutch - German border	BASIC AND APPLIED ECOLOGY	Netherlands	Germany		0
442	WOS:000345593900005	Steyaert, SMJG; Kindberg, J; Jerina, K; Krofel, M; Stergar, M; Swenson, JE; Zedrosser, A	Behavioral correlates of supplementary feeding of wildlife: Can general conclusions be drawn?	BASIC AND APPLIED ECOLOGY	Slovenia	Norway		5
442	WOS:000345593900005	Steyaert, SMJG; Kindberg, J; Jerina, K; Krofel, M; Stergar, M; Swenson, JE; Zedrosser, A	Behavioral correlates of supplementary feeding of wildlife: Can general conclusions be drawn?	BASIC AND APPLIED ECOLOGY	Sweden	Norway		5
443	WOS:000345593900008	Graya, CL; Lewis, OT	Do riparian forest fragments provide ecosystem services or disservices in surrounding oil palm plantations?	BASIC AND APPLIED ECOLOGY	Malaysia	United Kingdom		5
444	WOS:000345593900009	Blaauw, BR; Isaacs, R	Larger patches of diverse floral resources increase insect pollinator density, diversity, and their pollination of native wild flowers	BASIC AND APPLIED ECOLOGY	United States	United States	YES	6
446	WOS:000345387600002	Landrum, LR; Parra, C	A new species of Psidium (Myrtaceae) from Ecuador and Colombia	BRITTONIA	Colombia	United States		0
446	WOS:000345387600002	Landrum, LR; Parra, C	A new species of Psidium (Myrtaceae) from Ecuador and Colombia	BRITTONIA	Ecuador	United States		0
448	WOS:000345617300005	Hervieux, D; Hebblewhite, M; Stepnisky, D; Bacon, M; Boutin, S	Managing wolves (Canis lupus) to recover threatened woodland caribou (Rangifer tarandus caribou) in Alberta	CANADIAN JOURNAL OF ZOOLOGY	Canada	Canada		77
449	WOS:000345523700005	Whitfield, SM; Reider, K; Greenspan, S; Donnelly, MA	Litter Dynamics Regulate Population Densities in a Declining Terrestrial Herpetofauna	COPEIA	Costa Rica	United States		0
450	WOS:000345407000021	Mallick, J; Al-Wadi, H; Rahman, A; Ahmed, M	Landscape dynamic characteristics using satellite data for a mountainous watershed of Abha, Kingdom of Saudi Arabia	ENVIRONMENTAL EARTH SCIENCES	Saudi Arabia	Saudi Arabia		0
451	WOS:000345377800003	Arya, L; Narayanan, RK; Verma, M; Singh, AK; Gupta, V	Genetic diversity and population structure analyses of Morinda tomentosa Heyne, with neutral and gene based markers	GENETIC RESOURCES AND CROP EVOLUTION	India	India		0
452	WOS:000345377800005	Wiehle, M; Prinz, K; Kehlenbeck, K; Goenster, S; Mohamed, SA; Buerkert, A; Gebauer, J	The role of homegardens and forest ecosystems for domestication and conservation of Ziziphus spina-christi (L) Willd in the Nuba Mountains, Sudan	GENETIC RESOURCES AND CROP EVOLUTION	Sudan	Germany		0
453	WOS:000345377800007	Chen, YY; Bao, ZX; Qu, Y; Li, ZZ	Genetic variation in cultivated populations of Gastrodia elata, a medicinal plant from central China analyzed by microsatellites	GENETIC RESOURCES AND CROP EVOLUTION	China	China		0
455	WOS:000345083800006	Aremu, AO; Moyo, M; Amoo, SO; Gruz, J; Subrtova, M; Plihalova, L; Dolezal, K; Van Staden, J	Effect of a novel aromatic cytokinin derivative on phytochemical levels and antioxidant potential in greenhouse grown Merwilla plumbea	PLANT CELL TISSUE AND ORGAN CULTURE	South Africa	South Africa		0
457	WOS:000345592300003	Brozynska, M; Omar, ES; Furtado, A; Crayn, D; Simon, B; Ishikawa, R; Henry, RJ	Chloroplast Genome of Novel Rice Germplasm Identified in Northern Australia	TROPICAL PLANT BIOLOGY	Australia	Australia		0
458	WOS:000345592300005	Lukman; Zhang, DP; Susilo, AW; Dinarti, D; Bailey, B; Mischke, S; Meinhardt, LW	Genetic Identity, Ancestry and Parentage in Farmer Selections of Cacao from Aceh, Indonesia Revealed by Single Nucleotide Polymorphism (SNP) Markers	TROPICAL PLANT BIOLOGY	Indonesia	Indonesia		0
459	WOS:000345589900005	Ferrer, J; Wingert, JM; Malabarba, LR	Description of a new species and phylogenetic analysis of the subtribe Cynopoecilina, including continuous characters without discretization (Cyprinodontiformes: Rivulidae)	ZOOLOGICAL JOURNAL OF THE LINNEAN SOCIETY	Brazil	Brazil		13
462	WOS:000344920200005	Sinha, RK; Kannan, K	Ganges River Dolphin: An Overview of Biology, Ecology, and Conservation Status in India	AMBIO	India	India		2
463	WOS:000345338200005	Gupta, N; Sivakumar, K; Mathur, VB; Chadwick, MA	The 'tiger of Indian rivers': stakeholders' perspectives on the golden mahseer as a flagship fish species	AREA	India	United Kingdom		8
464	WOS:000345338200006	Ponette-Gonzalez, AG; Fry, M	Enduring footprint of historical land tenure on modern land cover in eastern Mexico: implications for environmental services programmes	AREA	Mexico	United States		0
465	WOS:000345204300001	Bilney, RJ	Poor historical data drive conservation complacency: The case of mammal decline in south-eastern Australian forests	AUSTRAL ECOLOGY	Australia	Australia		4
466	WOS:000345204300002	Reside, AE; Welbergen, JA; Phillips, BL; Wardell-Johnson, GW; Keppel, G; Ferrier, S; Williams, SE; Vanderwal, J	Characteristics of climate change refugia for Australian biodiversity	AUSTRAL ECOLOGY	Australia	Australia		12
469	WOS:000345204300005	Matson, EC; Bart, DJ	Plant-community responses to shrub cover in a paramo grassland released from grazing and burning	AUSTRAL ECOLOGY	Ecuador	United States		0
470	WOS:000345204300006	Ocock, JF; Kingsford, RT; Penman, TD; Rowley, JJL	Frogs during the flood: Differential behaviours of two amphibian species in a dryland floodplain wetland	AUSTRAL ECOLOGY	Australia	Australia		8
471	WOS:000345204300008	Wadley, JJ; Austin, JJ; Fordham, DA	Genetic inference as a method for modelling occurrence: A viable alternative to visual surveys	AUSTRAL ECOLOGY	Australia	Australia		3
472	WOS:000345204300009	Isaac, B; White, J; Ierodiaconou, D; Cooke, R	Urban to forest gradients: Suitability for hollow bearing trees and implications for obligate hollow nesters	AUSTRAL ECOLOGY	Australia	Australia		7
473	WOS:000345090000001	Gainsbury, AM; Colli, GR	Effects of abandoned Eucalyptus plantations on lizard communities in the Brazilian Cerrado	BIODIVERSITY AND CONSERVATION	Brazil	United States		0
474	WOS:000345090000002	Coelho, M; Juen, L; Mendes-Oliveira, AC	The role of remnants of Amazon savanna for the conservation of Neotropical mammal communities in eucalyptus plantations	BIODIVERSITY AND CONSERVATION	Brazil	Brazil		0
475	WOS:000345090000003	Penha, J; Fernandes, IM; Suarez, YR; Silveira, RML; Florentino, AC; Mateus, L	Assessing the potential of a protected area for fish conservation in a neotropical wetland	BIODIVERSITY AND CONSERVATION	Brazil	Brazil		0
476	WOS:000345090000004	Norfolk, O; Eichhorn, MP; Gilbert, F	Culturally valuable minority crops provide a succession of floral resources for flower visitors in traditional orchard gardens	BIODIVERSITY AND CONSERVATION	Egypt	United Kingdom		10
477	WOS:000345090000006	Nadyeina, O; Dymytrova, L; Naumovych, A; Postoyalkin, S; Scheidegger, C	Distribution and dispersal ecology of Lobaria pulmonaria in the largest primeval beech forest of Europe	BIODIVERSITY AND CONSERVATION	Ukraine	Ukraine		0
478	WOS:000345090000007	Barrows, CW; Hoines, J; Fleming, KD; Vamstad, MS; Murphy-Mariscal, M; Lalumiere, K; Harding, M	Designing a sustainable monitoring framework for assessing impacts of climate change at Joshua Tree National Park, USA	BIODIVERSITY AND CONSERVATION	United States	United States		1
479	WOS:000345090000008	Monkkonen, M; Rajasarkka, A; Lampila, P	Isolation, patch size and matrix effects on bird assemblages in forest reserves	BIODIVERSITY AND CONSERVATION	Finland	Finland		3
479	WOS:000345090000008	Monkkonen, M; Rajasarkka, A; Lampila, P	Isolation, patch size and matrix effects on bird assemblages in forest reserves	BIODIVERSITY AND CONSERVATION	Russian Federation	Finland		3
480	WOS:000345090000009	Rimalova, K; Douda, K; Stambergova, M	Species-specific pattern of crayfish distribution within a river network relates to habitat degradation: implications for conservation	BIODIVERSITY AND CONSERVATION	Czech Republic	Czech Republic		0
481	WOS:000345090000010	Grech, A; Parra, GJ; Beasley, I; Bradley, J; Johnson, S; Whiting, S; Rangers, LAS; Families, Y; Marsh, H	Local assessments of marine mammals in cross-cultural environments	BIODIVERSITY AND CONSERVATION	Australia	Australia		2
482	WOS:000345090000012	Walls, SC	Identifying monitoring gaps for amphibian populations in a North American biodiversity hotspot, the southeastern USA	BIODIVERSITY AND CONSERVATION	United States	United States		1
483	WOS:000345090600008	Fernandes, RF; Vicente, JR; Georges, D; Alves, P; Thuiller, W; Honrado, JP	A novel downscaling approach to predict plant invasions and improve local conservation actions	BIOLOGICAL INVASIONS	Portugal	Portugal		5
484	WOS:000345090600015	Ohsawa, T; Osawa, T	Quantifying effects of legal and non-legal designations of alien plant species on their control and profile	BIOLOGICAL INVASIONS	Japan	Canada		2
485	WOS:000345318500003	Rodriguez-Pena, RA; Jestrow, B; Meerow, AW; Clase, T; Jimenez-Rodriguez, F; Griffith, MP; Santiago-Valentin, E; Sustache-Sustache, JA; Francisco-Ortega, J	Genetic diversity and differentiation of Pseudophoenix (Arecaceae) in Hispaniola	BOTANICAL JOURNAL OF THE LINNEAN SOCIETY	Dominican Republic	United States		0
486	WOS:000345318500008	Bustam, BM; Dixon, KW; Bunn, E	In vitro propagation of temperate Australian terrestrial orchids: revisiting asymbiotic compared with symbiotic germination	BOTANICAL JOURNAL OF THE LINNEAN SOCIETY	Australia	Australia		0
487	WOS:000345318500009	Rodrigues, ARP; Forzza, RC; Andrade, ACS	Physiological characteristics underpinning successful cryopreservation of endemic and endangered species of Bromeliaceae from the Brazilian Atlantic Forest	BOTANICAL JOURNAL OF THE LINNEAN SOCIETY	Brazil	Brazil		0
490	WOS:000344794200004	Sutton, NJ; Armsworth, PR	The Grain of Spatially Referenced Economic Cost and Biodiversity Benefit Data and the Effectiveness of a Cost Targeting Strategy	CONSERVATION BIOLOGY	United States	United States		6
491	WOS:000344794200005	Tulloch, AIT; Tulloch, VJD; Evans, MC; Mills, M	The Value of Using Feasibility Models in Systematic Conservation Planning to Predict Landholder Management Uptake	CONSERVATION BIOLOGY	Australia	Australia		6
492	WOS:000344794200006	Cook, CN; Wintle, BC; Aldrich, SC; Wintle, BA	Using Strategic Foresight to Assess Conservation Opportunity	CONSERVATION BIOLOGY	United States	Australia		5
495	WOS:000344794200009	Hall, JM; Burgess, ND; Rantala, S; Vihemaki, H; Jambiya, G; Gereau, RE; Makonda, F; Njilima, F; Sumbi, P; Kizaji, A	Ecological and Social Outcomes of a New Protected Area in Tanzania	CONSERVATION BIOLOGY	Tanzania	United States		11
499	WOS:000344794200014	Valkonen, JK; Mappes, J	Resembling a Viper: Implications of Mimicry for Conservation of the Endangered Smooth Snake	CONSERVATION BIOLOGY	Finland	Finland		19
503	WOS:000344794200019	Ng, CF; Mccarthy, MA; Martin, TG; Possingham, HP	Determining When to Change Course in Management Actions	CONSERVATION BIOLOGY	Christmas Island	Australia		6
505	WOS:000344794200021	Hays, GC; Mortimer, JA; Ierodiaconou, D; Esteban, N	Use of Long-Distance Migration Patterns of an Endangered Species to Inform Conservation Planning for the World's Largest Marine Protected Area	CONSERVATION BIOLOGY	British Indian Ocean Territory	Australia		78
506	WOS:000344794200022	Mackenzie, CA; Baird, TD; Hartter, J	Use of Single Large or Several Small Policies as Strategies to Manage People-Park Interactions	CONSERVATION BIOLOGY	Tanzania	Canada		3
506	WOS:000344794200022	Mackenzie, CA; Baird, TD; Hartter, J	Use of Single Large or Several Small Policies as Strategies to Manage People-Park Interactions	CONSERVATION BIOLOGY	Uganda	Canada		3
507	WOS:000344794200023	Suryawanshi, KR; Bhatia, S; Bhatnagar, YV; Redpath, S; Mishra, C	Multiscale Factors Affecting Human Attitudes toward Snow Leopards and Wolves	CONSERVATION BIOLOGY	India	India		10
508	WOS:000344794200025	Cao, NV; Tao, NT; Moore, A; Montoya, A; Rasmussen, A; Broad, K; Voris, HK; Takacs, Z	Sea Snake Harvest in the Gulf of Thailand	CONSERVATION BIOLOGY	Vietnam	Vietnam		40
509	WOS:000344794200026	Purcell, SW; Clarke, KR; Rushworth, K; Dalton, SJ	Defining Critical Habitats of Threatened and Endemic Reef Fishes with a Multivariate Approach	CONSERVATION BIOLOGY	Australia	Australia		9
510	WOS:000344794200027	Lavers, JL; Miller, MGR; Carter, MJ; Swann, G; Clarke, RH	Predicting the Spatial Distribution of a Seabird Community to Identify Priority Conservation Areas in the Timor Sea	CONSERVATION BIOLOGY	Australia	Australia		5
511	WOS:000344794200029	Kelly, TR; Grantham, J; George, D; Welch, A; Brandt, J; Burnett, LJ; Sorenson, KJ; Johnson, M; Poppenga, R; Moen, D; Rasico, J; Rivers, JW; Battistone, C; Johnson, CK	Spatiotemporal Patterns and Risk Factors for Lead Exposure in Endangered California Condors during 15 Years of Reintroduction	CONSERVATION BIOLOGY	United States	United States		31
515	WOS:000345099900003	Malik, MI; Bhat, MS	Integrated Approach for Prioritizing Watersheds for Management: A Study of Lidder Catchment of Kashmir Himalayas	ENVIRONMENTAL MANAGEMENT	India	India		0
516	WOS:000345099900007	Guan, L; Wen, L; Feng, DD; Zhang, H; Lei, GC	Delayed Flood Recession in Central Yangtze Floodplains Can Cause Significant Food Shortages for Wintering Geese: Results of Inundation Experiment	ENVIRONMENTAL MANAGEMENT	China	China		0
517	WOS:000345099900008	Williams, SL; Janetski, N; Abbott, J; Blankenhorn, S; Cheng, B; Crafton, RE; Hameed, SO; Rapi, S; Trockel, D	Ornamental Marine Species Culture in the Coral Triangle: Seahorse Demonstration Project in the Spermonde Islands, Sulawesi, Indonesia	ENVIRONMENTAL MANAGEMENT	Indonesia	United States		0
518	WOS:000345099900011	Bried, J; Tear, T; Shirer, R; Zimmerman, C; Gifford, N; Campbell, S; O'Brien, K	A Framework to Integrate Habitat Monitoring and Restoration with Endangered Insect Recovery	ENVIRONMENTAL MANAGEMENT	United States	United States		1
519	WOS:000345099900015	Larson, DM	Grassland Fire and Cattle Grazing Regulate Reptile and Amphibian Assembly Among Patches	ENVIRONMENTAL MANAGEMENT	United States	United States		0
522	WOS:000345280200032	Kang, DW; Wang, XR; Yang, HW; Duan, LJ; Li, JQ	Habitat use by giant panda in relation to man-made forest in Wanglang Nature Reserve of China	ENVIRONMENTAL SCIENCE AND POLLUTION RESEARCH	China	China	YES	0
523	WOS:000344922000010	Sheldon, AL; Grubbs, SA	Distributional ecology of a rare, endemic stonefly	FRESHWATER SCIENCE	United States	United States		3
525	WOS:000344922000024	Webb, JA; King, EL; Reynoldson, TB; Padgham, M	Bayesian reference condition models achieve comparable or superior performance to existing standard techniques	FRESHWATER SCIENCE	Australia	Australia		3
526	WOS:000345210000010	Vargas-del-Rio, D	The assistive conservation approach for community-based lands: the case of La Ventanilla	GEOGRAPHICAL JOURNAL	Mexico	Mexico		0
527	WOS:000344950700001	Fischer, A; Naiman, LC; Lowassa, A; Randall, D; Rentsch, D	Explanatory factors for household involvement in illegal bushmeat hunting around Serengeti, Tanzania	JOURNAL FOR NATURE CONSERVATION	Tanzania	Tanzania		0
528	WOS:000344950700002	Ghimire, HR; Phuyal, S; Shah, KB	Protected species outside the protected areas: People's attitude, threats and conservation of the Yellow Monitor (Varanus flavescens) in the Far-western Lowlands of Nepal	JOURNAL FOR NATURE CONSERVATION	Nepal	Nepal		0
529	WOS:000344950700003	Nogues, S; Cabarga-Varona, A	Modelling land use changes for landscape connectivity: The role of plantation forestry and highways	JOURNAL FOR NATURE CONSERVATION	Spain	Spain		0
530	WOS:000344950700004	Crespo, LC; Silva, I; Borges, PAV; Cardoso, P	Assessing the conservation status of the strict endemic Desertas wolf spider, Hogna ingens (Araneae, Lycosidae)	JOURNAL FOR NATURE CONSERVATION	Portugal	Portugal		1
531	WOS:000344950700005	Ma, MH; Herzon, I	Plant functional diversity in agricultural margins and fallow fields varies with landscape complexity level: Conservation implications	JOURNAL FOR NATURE CONSERVATION	Finland	Finland		0
532	WOS:000344950700006	Alonso, MA; Guillo, A; Perez-Botella, J; Crespo, MB; Juan, A	Genetic assessment of population restorations of the critically endangered Silene hifacensis in the Iberian Peninsula	JOURNAL FOR NATURE CONSERVATION	Spain	Spain		0
533	WOS:000344950700007	Meng, XX; Aryal, A; Tait, A; Raubenhiemer, D; Wu, J; Ma, Z; Sheng, Y; Li, DQ; Liu, F; Meng, FL; Wang, P; Zeng, Z; Guo, YY; Ge, XF; Shi, QJ; Wang, WP	Population trends, distribution and conservation status of semi-domesticated reindeer (Rangifer tarandus) in China	JOURNAL FOR NATURE CONSERVATION	China	China		76
534	WOS:000344950700008	Castano-Villa, GJ; Estevez, JV; Fonturbel, FE	The role of native forest plantations in the conservation of Neotropical birds: the case of the Andean alder	JOURNAL FOR NATURE CONSERVATION	Colombia	Colombia		1
535	WOS:000344950700010	Seifu, M; Beyene, F	Local livelihoods and institutions in managing wildlife ecosystems: The case of Babile Elephant Sanctuary in Ethiopia	JOURNAL FOR NATURE CONSERVATION	Ethiopia	Ethiopia		0
536	WOS:000344950700011	Ko, CY; Murphy, SC; Root, TL; Lee, PF	An assessment of the efficiency of protection status through determinations of biodiversity hotspots based on endemic bird species, Taiwan	JOURNAL FOR NATURE CONSERVATION	China	United States		2
537	WOS:000344950700012	Ferronato, BO; Roe, JH; Georges, A	Reptile bycatch in a pest-exclusion fence established for wildlife reintroductions	JOURNAL FOR NATURE CONSERVATION	Australia	Australia		0
538	WOS:000344950700013	Manenti, R; Bonelli, M; Davide, SB; Binda, A; Zugnoni, A	Austropotamobius pallipes reduction vs Procambarus clarkii spreading: Management implications	JOURNAL FOR NATURE CONSERVATION	Italy	Italy		0
539	WOS:000345328400010	Ulrich, W; Soliveres, S; Maestre, FT; Gotelli, NJ; Quero, JL; Delgado-Baquerizo, M; Bowker, MA; Eldridge, DJ; Ochoa, V; Gozalo, B; Valencia, E; Berdugo, M; Escolar, C; Garcia-Gomez, M; Escudero, A; Prina, A; Alfonso, G; Arredondo, T; Bran, D; Cabrera, O; Cea, AP; Chaieb, M; Contreras, J; Derak, M; Espinosa, CI; Florentino, A; Gaitan, J; Muro, VG; Ghiloufi, W; Gomez-Gonzalez, S; Gutierrez, JR; Her…	Climate and soil attributes determine plant species turnover in global drylands	JOURNAL OF BIOGEOGRAPHY	Antarctica	Poland		6
540	WOS:000345328400012	Silcock, JL; Fensham, RJ	Specialized and stranded: habitat and biogeographical history determine the rarity of plant species in a semi-arid mountain range	JOURNAL OF BIOGEOGRAPHY	Australia	Australia		0
542	WOS:000345329500009	D'Asaro, F; Grillone, G; Hawkins, RH	Curve Number: Empirical Evaluation and Comparison with Curve Number Handbook Tables in Sicily	JOURNAL OF HYDROLOGIC ENGINEERING	Italy	Italy		0
543	WOS:000345061100002	Krasny, ME; Crestol, SR; Tidball, KG; Stedman, RC	New York City's oyster gardeners: Memories and meanings as motivations for volunteer environmental stewardship	LANDSCAPE AND URBAN PLANNING	United States	United States		4
546	WOS:000345061100010	Castro, AJ; Verburg, PH; Martin-Lopez, B; Garcia-Llorente, M; Cabello, J; Vaughn, CC; Lopez, E	Ecosystem service trade-offs from supply to social demand: A landscape-scale spatial analysis	LANDSCAPE AND URBAN PLANNING	Spain	Spain		1
547	WOS:000345061100014	Kaligaric, M; Ivajnsic, D	Vanishing landscape of the \classic\" Karst: changed landscape identity and projections for the future"	LANDSCAPE AND URBAN PLANNING	Slovenia	Slovenia		0
548	WOS:000345080900005	Palacios-Salgado, DS; Ramirez-Valdez, A; Rojas-Herrera, AA; Amores, JG; Melo-Garcia, MA	Marine fishes of Acapulco, Mexico (Eastern Pacific Ocean)	MARINE BIODIVERSITY	Mexico	Mexico		1
550	WOS:000345080900009	Brager, S; Kopcsanyi, T; Brager, Z	First sightings of living Cuvier's beaked whales (Ziphius cavirostris) in Albanian waters	MARINE BIODIVERSITY	Albania	Hungary		0
551	WOS:000345146700016	Suraci, JP; Clinchy, M; Zanette, LY; Currie, CMA; Dill, LM	Mammalian mesopredators on islands directly impact both terrestrial and marine communities	OECOLOGIA	Canada	Canada		3
554	WOS:000345286500001	Magle, SB; Simoni, LS; Lehrer, EW; Brown, JS	Urban predator-prey association: coyote and deer distributions in the Chicago metropolitan area	URBAN ECOSYSTEMS	United States	United States		1
556	WOS:000345286500005	Vargas-Salinas, F; Cunnington, GM; Amezquita, A; Fahrig, L	Does traffic noise alter calling time in frogs and toads? A case study of anurans in Eastern Ontario, Canada	URBAN ECOSYSTEMS	Canada	Colombia		6
557	WOS:000345286500006	Holzer, KA	Amphibian use of constructed and remnant wetlands in an urban landscape	URBAN ECOSYSTEMS	United States	United States		2
558	WOS:000345286500008	Goodwin, SE; Shriver, WG	Using a bird community index to evaluate national parks in the urbanized national capital region	URBAN ECOSYSTEMS	United States	United States		2
559	WOS:000345286500010	Li, H; Wilkins, KT	Patch or mosaic: bat activity responds to fine-scale urban heterogeneity in a medium-sized city in the United States	URBAN ECOSYSTEMS	United States	United States		7
560	WOS:000345286500011	Fattorini, S	Urban biodiversity hotspots are not related to the structure of green spaces: a case study of tenebrionid beetles from Rome, Italy	URBAN ECOSYSTEMS	Italy	Portugal	YES	11
561	WOS:000345286500012	Van Nuland, ME; Whitlow, WL	Temporal effects on biodiversity and composition of arthropod communities along an urban-rural gradient	URBAN ECOSYSTEMS	United States	United States		3
563	WOS:000345307400010	Nowak, A; Nowak, S; Nobis, M; Nobis, A	A report on the conservation status of segetal weeds in Tajikistan	WEED RESEARCH	Tajikistan	Poland	YES	0
567	WOS:000344369400001	Kassa, BD; Fandohan, B; Azihou, AF; Assogbadjo, AE; Oduor, AMO; Kidjo, FC; Babatounde, S; Liu, J; Kakai, RG	Survey of Loxodonta africana (Elephantidae)-caused bark injury on Adansonia digitata (Malavaceae) within Pendjari Biosphere Reserve, Benin	AFRICAN JOURNAL OF ECOLOGY	Benin	Benin		0
568	WOS:000344369400003	Williams, D; Pettorelli, N; Henschel, J; Cowlishaw, G; Douglas, CMS	Impact of alien trees on mammal distributions along an ephemeral river in the Namib Desert	AFRICAN JOURNAL OF ECOLOGY	Namibia	United Kingdom		7
569	WOS:000344369400007	Van de Perre, F; Adriaensen, F; Songorwa, AN; Leirs, H	Locating elephant corridors between Saadani National Park and the Wami-Mbiki Wildlife Management Area, Tanzania	AFRICAN JOURNAL OF ECOLOGY	Tanzania	Belgium		0
570	WOS:000344369400013	Bi, SG; Bitty, A; Ouatara, K; McGraw, WS	Primate surveys in Cote d'Ivoire's Sassandra-Bandama interfluvial region with notes on a remnant population of black-and-white colobus	AFRICAN JOURNAL OF ECOLOGY	Cote d'Ivoire	Cote d'Ivoire		1
571	WOS:000344369400018	Kebede, F; Moehlman, PD; Bekele, A; Evangelista, PH	Predicting seasonal habitat suitability for the critically endangered African wild ass in the Danakil, Ethiopia	AFRICAN JOURNAL OF ECOLOGY	Ethiopia	Ethiopia		0
572	WOS:000344369400019	Wilfred, P; MacColl, A	The pattern of poaching signs in Ugalla Game Reserve, western Tanzania	AFRICAN JOURNAL OF ECOLOGY	Tanzania	Tanzania	YES	0
573	WOS:000344369400020	Medjibe, VP; Poulsen, JR; Clark, CJ; Mbani, OA	Natural regeneration of selected timber species in the Republic of Congo	AFRICAN JOURNAL OF ECOLOGY	Congo	Gabon		0
574	WOS:000344790300006	Sengupta, A; McConkey, KR; Radhakrishna, S	Seed Dispersal by Rhesus Macaques Macaca mulatta in Northern India	AMERICAN JOURNAL OF PRIMATOLOGY	India	India		4
576	WOS:000344777500002	Fernandez, MGS; Okeno, JA; Mutegi, E; Fessehaie, A; Chalfant, S	Assessment of genetic diversity among sorghum landraces and their wild/weedy relatives in western Kenya using simple sequence repeat (SSR) markers	CONSERVATION GENETICS	Kenya	United States		0
577	WOS:000344777500004	Oyler-McCance, SJ; Casazza, ML; Fike, JA; Coates, PS	Hierarchical spatial genetic structure in a distinct population segment of greater sage-grouse	CONSERVATION GENETICS	United States	United States		1
578	WOS:000344777500006	Felix, DT; Coello-Coello, J; Martinez-Castillo, J	Wild to crop introgression and genetic diversity in Lima bean (Phaseolus lunatus L) in traditional Mayan milpas from Mexico	CONSERVATION GENETICS	Mexico	Mexico		0
580	WOS:000344777500008	da Silva, MJF; Godinho, R; Casanova, C; Minhos, T; Sa, R; Bruford, MW	Assessing the impact of hunting pressure on population structure of Guinea baboons (Papio papio) in Guinea-Bissau	CONSERVATION GENETICS	Guinea-Bissau	United Kingdom		1
581	WOS:000344777500009	Edwards, DL; Garrick, RC; Tapia, W; Caccone, A	Cryptic structure and niche divergence within threatened Galapagos giant tortoises from southern Isabela Island	CONSERVATION GENETICS	Ecuador	United States		0
582	WOS:000344777500012	Espindola, S; Cuaron, AD; Gaggiotti, OE; Vazquez-Dominguez, E	High genetic structure of the Cozumel Harvest mice, a critically endangered island endemic: conservation implications	CONSERVATION GENETICS	Mexico	Mexico		0
583	WOS:000344777500013	Gigant, RL; De Bruyn, A; Church, B; Humeau, L; Gauvin-Bialecki, A; Pailler, T; Grisoni, M; Besse, P	Active sexual reproduction but no sign of genetic diversity in range-edge populations of Vanilla roscheri Rchb f (Orchidaceae) in South Africa	CONSERVATION GENETICS	South Africa	Reunion		0
584	WOS:000344777500014	DeHaan, PW; Adams, BA; Tabor, RA; Hawkins, DK; Thompson, B	Historical and contemporary forces shape genetic variation in the Olympic mudminnow (Novumbra hubbsi), an endemic fish from Washington State, USA	CONSERVATION GENETICS	United States	United States		0
585	WOS:000344777500015	Dzialuk, A; Chybicki, I; Gout, R; Maczka, T; Fleischer, P; Konrad, H; Curtu, AL; Sofletea, N; Valadon, A	No reduction in genetic diversity of Swiss stone pine (Pinus cembra L) in Tatra Mountains despite high fragmentation and small population size	CONSERVATION GENETICS	Poland	Poland		0
585	WOS:000344777500015	Dzialuk, A; Chybicki, I; Gout, R; Maczka, T; Fleischer, P; Konrad, H; Curtu, AL; Sofletea, N; Valadon, A	No reduction in genetic diversity of Swiss stone pine (Pinus cembra L) in Tatra Mountains despite high fragmentation and small population size	CONSERVATION GENETICS	Slovakia	Poland		0
586	WOS:000344777500016	Titus, VR; Bell, RC; Becker, CG; Zamudio, KR	Connectivity and gene flow among Eastern Tiger Salamander (Ambystoma tigrinum) populations in highly modified anthropogenic landscapes	CONSERVATION GENETICS	United States	United States		0
587	WOS:000344777500017	Fu, YB; Wangsomnuk, PP; Ruttawat, B	Thai elite cassava genetic diversity was fortuitously conserved through farming with different sets of varieties	CONSERVATION GENETICS	Thailand	Canada		0
588	WOS:000344777500018	Kotze, A; Dalton, DL; du Toit, R; Anderson, N; Moodley, Y	Genetic structure of the black rhinoceros (Diceros bicornis) in south-eastern Africa	CONSERVATION GENETICS	South Africa	South Africa		0
588	WOS:000344777500018	Kotze, A; Dalton, DL; du Toit, R; Anderson, N; Moodley, Y	Genetic structure of the black rhinoceros (Diceros bicornis) in south-eastern Africa	CONSERVATION GENETICS	Zimbabwe	South Africa		0
589	WOS:000344777500019	Kahnt, B; Soro, A; Kuhlmann, M; Gerth, M; Paxton, RJ	Insights into the biodiversity of the Succulent Karoo hotspot of South Africa: the population genetics of a rare and endemic halictid bee, Patellapis doleritica	CONSERVATION GENETICS	South Africa	Germany		0
590	WOS:000344777500020	Schwalm, D; Waits, LP; Ballard, WB	Little fox on the prairie: genetic structure and diversity throughout the distribution of a grassland carnivore in the United States	CONSERVATION GENETICS	United States	United States		0
594	WOS:000344481900007	Mondol, MRK; Schmidt, DJ; Huey, JA; Hughes, JM	Development of microsatellite markers for western rainbowfish (Melanotaenia australis) using the Ion Torrent second generation sequencing approach	CONSERVATION GENETICS RESOURCES	Australia	Australia		0
595	WOS:000344481900008	Ferrada-Fuentes, S; Galleguillos, R; Canales-Aguirre, CB; Love, CN; Jones, KL; Lance, SL	Development and characterization of thirty-three microsatellite markers for the Patagonian sprat, Sprattus fuegensis (Jenyns, 1842), using paired-end Illumina shotgun sequencing	CONSERVATION GENETICS RESOURCES	Chile	Chile		0
596	WOS:000344481900009	Hieb, EE; Nelson, DH; Morris, AB	Oviductal eggs from road-kill turtles provide a novel source of DNA for population studies of the Alabama red-bellied turtle	CONSERVATION GENETICS RESOURCES	United States	United States		0
597	WOS:000344481900010	Yan, XH; Fang, MF; Qian, ZQ; Liu, ZL; Wang, ML; Tian, CP; Du, MH; Li, YJ; Li, ZH; Zhao, GF	Isolation and characterization of polymorphic microsatellites in the perennial herb Euphorbia kansui using paired-end Illumina shotgun sequencing	CONSERVATION GENETICS RESOURCES	China	China		0
600	WOS:000344481900013	Shi, MM; Guo, XM; Chen, YZ; Zhou, LX; Zhang, DX	Isolation and characterization of 19 polymorphic microsatellite loci for Atalantia buxifolia (Rutaceae), a traditional medicinal plant	CONSERVATION GENETICS RESOURCES	China	China		0
601	WOS:000344481900019	Moreno-Puig, V; Yildirim, Y; Brunton, DH	Development of microsatellite markers for the critically endangered frog Telmatobufo bullocki and cross-species amplification in two related species	CONSERVATION GENETICS RESOURCES	Chile	New Zealand		0
602	WOS:000344481900020	Afanador, Y; Velez-Valentin, J; de la Rosa, RV; Martinez-Cruzado, JC; Vonholdt, B; Oleksyk, TK	Isolation and characterization of microsatellite loci in the critically endangered Puerto Rican parrot (Amazona vittata)	CONSERVATION GENETICS RESOURCES	Puerto Rico	United States		10
603	WOS:000344481900022	Bi, QX; Guan, WB	Isolation and characterisation of polymorphic genomic SSRs markers for the endangered tree Xanthoceras sorbifolium Bunge	CONSERVATION GENETICS RESOURCES	China	China		0
605	WOS:000344481900026	Hung, KH; Lin, CH; Shih, HC; Chiang, YC; Ju, LP	Development, characterization and cross-species amplification of new microsatellite primers from an endemic species Cinnamomum kanehirae (Lauraceae) in Taiwan	CONSERVATION GENETICS RESOURCES	China	China		0
607	WOS:000344481900032	Choudhary, S; Thakur, S; Saini, RG; Bhardwaj, P	Development and characterization of genomic microsatellite markers in Rhododendron arboreum	CONSERVATION GENETICS RESOURCES	India	India		0
611	WOS:000344481900038	Ying, T; Geng, QF; Wang, DB; Liu, H; Xu, J; Zhang, ZB; Wang, ZS; Luo, YB	Developing microsatellite markers for Geodorum eulophioides (Orchidaceae) and cross-species amplification in two sympatric, congeneric species	CONSERVATION GENETICS RESOURCES	China	China		0
611	WOS:000344481900038	Ying, T; Geng, QF; Wang, DB; Liu, H; Xu, J; Zhang, ZB; Wang, ZS; Luo, YB	Developing microsatellite markers for Geodorum eulophioides (Orchidaceae) and cross-species amplification in two sympatric, congeneric species	CONSERVATION GENETICS RESOURCES	Myanmar	China		0
612	WOS:000344481900039	Sugiura, N; Kurokochi, H; Tan, E; Asakawa, S; Sato, N; Saito, Y; Ide, Y	Development of 13 polymorphic chloroplast DNA markers in Quercus gilva, a regionally endemic species in Japan	CONSERVATION GENETICS RESOURCES	Japan	Japan		0
613	WOS:000344481900042	Petchey, A; Gray, A; Andren, C; Skelton, T; Kubicki, B; Allen, C; Jehle, R	Characterisation of 9 polymorphic microsatellite markers for the Critically Endangered lemur leaf frog Agalychnis lemur	CONSERVATION GENETICS RESOURCES	Costa Rica	United Kingdom		0
614	WOS:000344481900044	Yang, YH; Wang, F; Wang, LZ; Li, L; Yang, JN; Li, Y	Isolation and characterization of polymorphic microsatellite loci from Silurus Lanzhouensis	CONSERVATION GENETICS RESOURCES	China	China		0
615	WOS:000344481900047	Gutierrez, V; Pereyra, S; Rios, N; Garcia, G	Isolation and characterization of eight microsatellites from the South American annual fish Austrolebias charrua	CONSERVATION GENETICS RESOURCES	Brazil	Uruguay		0
615	WOS:000344481900047	Gutierrez, V; Pereyra, S; Rios, N; Garcia, G	Isolation and characterization of eight microsatellites from the South American annual fish Austrolebias charrua	CONSERVATION GENETICS RESOURCES	Uruguay	Uruguay		0
620	WOS:000344589800008	Rovero, F; Menegon, M; Fjeldsa, J; Collett, L; Doggart, N; Leonard, C; Norton, G; Owen, N; Perkin, A; Spitale, D; Ahrends, A; Burgess, ND	Targeted vertebrate surveys enhance the faunal importance and improve explanatory models within the Eastern Arc Mountains of Kenya and Tanzania	DIVERSITY AND DISTRIBUTIONS	Kenya	Italy		39
620	WOS:000344589800008	Rovero, F; Menegon, M; Fjeldsa, J; Collett, L; Doggart, N; Leonard, C; Norton, G; Owen, N; Perkin, A; Spitale, D; Ahrends, A; Burgess, ND	Targeted vertebrate surveys enhance the faunal importance and improve explanatory models within the Eastern Arc Mountains of Kenya and Tanzania	DIVERSITY AND DISTRIBUTIONS	Tanzania	Italy		39
621	WOS:000344540500001	Sponarski, CC; Vaske, JJ; Bath, AJ; Musiani, MM	Salient values, social trust, and attitudes toward wolf management in south-western Alberta, Canada	ENVIRONMENTAL CONSERVATION	Canada	Canada		0
622	WOS:000344540500002	Dandy, N; Fiorini, S; Davies, AL	Agenda-setting and power in collaborative natural resource management	ENVIRONMENTAL CONSERVATION	United Kingdom	United Kingdom		0
622	WOS:000344540500002	Dandy, N; Fiorini, S; Davies, AL	Agenda-setting and power in collaborative natural resource management	ENVIRONMENTAL CONSERVATION	United States	United Kingdom		0
623	WOS:000344540500003	Votsi, NEP; Kallimanis, AS; Mazaris, AD; Pantis, JD	Integrating environmental policies towards a network of protected and quiet areas	ENVIRONMENTAL CONSERVATION	Greece	Greece		0
624	WOS:000344540500004	Hartter, J; Solomon, J; Ryan, SJ; Jacobson, SK; Goldman, A	Contrasting perceptions of ecosystem services of an African forest park	ENVIRONMENTAL CONSERVATION	Uganda	United States		0
625	WOS:000344540500005	Garcia-Cardenete, L; Pleguezuelos, JM; Brito, JC; Jimenez-Cazalla, F; Perez-Garcia, MT; Santos, X	Water cisterns as death traps for amphibians and reptiles in arid environments	ENVIRONMENTAL CONSERVATION	Morocco	Spain		0
626	WOS:000344540500006	Young, MAL; Foale, S; Bellwood, DR	Impacts of recreational fishing in Australia: historical declines, self-regulation and evidence of an early warning system	ENVIRONMENTAL CONSERVATION	Australia	Australia		0
627	WOS:000344540500007	Davies, TE; Pettorelli, N; Cresswell, W; Fazey, IRA	Who are the poor? Measuring wealth inequality to aid understanding of socioeconomic contexts for conservation: a case-study from the Solomon Islands	ENVIRONMENTAL CONSERVATION	Solomon Islands	United Kingdom		0
629	WOS:000344778300003	Perez-Garcia, JM; Sebastian-Gonzalez, E; Alexander, KL; Sanchez-Zapata, JA; Botella, F	Effect of landscape configuration and habitat quality on the community structure of waterbirds using a man-made habitat	EUROPEAN JOURNAL OF WILDLIFE RESEARCH	Spain	Spain		1
632	WOS:000344778300008	Caro, J; Delibes-Mateos, M; Vicente, J; Arroyo, B	A quantitative assessment of the release of farm-reared red-legged partridges (Alectoris rufa) for shooting in central Spain	EUROPEAN JOURNAL OF WILDLIFE RESEARCH	Spain	Spain		8
633	WOS:000344778300009	Ramakers, JJC; Dorenbosch, M; Foppen, RPB	Surviving on the edge: a conservation-oriented habitat analysis and forest edge manipulation for the hazel dormouse in the Netherlands	EUROPEAN JOURNAL OF WILDLIFE RESEARCH	Netherlands	Netherlands		0
635	WOS:000344778300012	Nugraha, MFI; Pouyaud, L; Carman, O; Kadarusman; Widyastuti, U; Avarre, JC	Development of twelve novel polymorphic microsatellite DNA markers for the Boeseman's rainbowfish (Melanotaenia boesemani) and tests for their cross-utility in 21 rainbowfish species from West Papua (Indonesia)	EUROPEAN JOURNAL OF WILDLIFE RESEARCH	Indonesia	France		0
637	WOS:000344591900003	Early, R; Sax, DF	Climatic niche shifts between species' native and naturalized ranges raise concern for ecological forecasts during invasions and climate change	GLOBAL ECOLOGY AND BIOGEOGRAPHY	United States	United Kingdom		14
640	WOS:000344807100004	Stumpf, KJ; Theimer, TC; McLeod, MA; Koronkiewicz, TJ	Disparity in Population Structuring of Southwestern Willow Flycatchers Based on Geographic Distance, Movement Patterns, and Genetic Analyses	JOURNAL OF EXPERIMENTAL ZOOLOGY PART A-ECOLOGICAL GENETICS AND PHYSIOLOGY	United States	United States		0
642	WOS:000344478200011	Neshat, A; Pradhan, B; Shafri, HZM	An Integrated GIS Based Statistical Model to Compute Groundwater Vulnerability Index for Decision Maker in Agricultural Area	JOURNAL OF THE INDIAN SOCIETY OF REMOTE SENSING	Iran	Malaysia		0
643	WOS:000344653300003	Friis, I; Weber, O	Crotalaria trifoliolata (Leguminosae: Papilionoideae), a previously incompletely known Ethiopian endemic rediscovered after 120 years	KEW BULLETIN	Ethiopia	Denmark		0
644	WOS:000344653300005	Harley, RM	Four new taxa of Oocephalus (Hyptidinae: Lamiaceae) from Bahia, Brazil	KEW BULLETIN	Brazil	United Kingdom	YES	0
645	WOS:000344653300004	Harley, RM	Eplingiella brightoniae, a new species of Hyptidinae (Lamiaceae: Ocimeae) from Northern Bahia, Brazil	KEW BULLETIN	Brazil	United Kingdom	YES	0
646	WOS:000344801000004	Wani, AA; Joshi, PK; Singh, O; Bhat, JA	Estimating soil carbon storage and mitigation under temperate coniferous forests in the southern region of Kashmir Himalayas	MITIGATION AND ADAPTATION STRATEGIES FOR GLOBAL CHANGE	India	India		0
647	WOS:000344543100002	Roy, S; Banerjee, A; Pattanayak, A; Roy, SS; Rathi, RS; Misra, AK; Ngachan, SV; Bansal, KC	Chakhao (delicious) rice landraces (Oryza sativa L) of North-east India: collection, conservation and characterization of genetic diversity	PLANT GENETIC RESOURCES-CHARACTERIZATION AND UTILIZATION	India	India		0
648	WOS:000344543100004	Yahia, Y; Hannachi, H; Monforte, AJ; Cockram, J; Loumerem, M; Zarouri, B; Ferchichi, A	Genetic diversity in Vicia faba L populations cultivated in Tunisia revealed by simple sequence repeat analysis	PLANT GENETIC RESOURCES-CHARACTERIZATION AND UTILIZATION	Tunisia	Tunisia		0
649	WOS:000344543100005	Hausman, CE; Bertke, MM; Jaeger, JF; Rocha, OJ	Genetic structure of green ash (Fraxinus pennsylvanica): implications for the establishment of ex situ conservation protocols in light of the invasion of the emerald ash borer	PLANT GENETIC RESOURCES-CHARACTERIZATION AND UTILIZATION	United States	United States		0
653	WOS:000344626600005	Smith, B; Clifford, NJ; Mant, J	Analysis of UK river restoration using broad-scale data sets	WATER AND ENVIRONMENT JOURNAL	United Kingdom	United Kingdom		2
655	WOS:000344869000003	Upadhyay, RK; Rai, V; Tiwari, SK	Modeling wetland systems of Keoladeo National Park (KNP), India: the role of space	WETLANDS ECOLOGY AND MANAGEMENT	India	India		1
657	WOS:000344338300023	Coelho, N; Gonzalez-Benito, M; Romano, A	Cryopreservation of shoot tips from the endangered endemic species Tuberaria major	ACTA PHYSIOLOGIAE PLANTARUM	Portugal	Portugal		0
658	WOS:000344423000003	Tadesse, G; Zavaleta, E; Shennan, C	Effects of land-use changes on woody species distribution and above-ground carbon storage of forest-coffee systems	AGRICULTURE ECOSYSTEMS & ENVIRONMENT	Ethiopia	United States	YES	1
659	WOS:000344423000004	Balota, EL; Calegari, A; Nakatani, AS; Coyne, MS	Benefits of winter cover crops and no-tillage for microbial parameters in a Brazilian Oxisol: A long-term study	AGRICULTURE ECOSYSTEMS & ENVIRONMENT	Brazil	Brazil		0
660	WOS:000344423000012	Goss, CW; Goebel, PC; Sullivan, SMP	Shifts in attributes along agriculture-forest transitions of two streams in central Ohio, USA	AGRICULTURE ECOSYSTEMS & ENVIRONMENT	United States	United States		0
661	WOS:000344423000020	Birrer, S; Zellweger-Fischer, J; Stoeckli, S; Korner-Nievergelt, F; Balmer, O; Jenny, M; Pfiffner, L	Biodiversity at the farm scale: A novel credit point system	AGRICULTURE ECOSYSTEMS & ENVIRONMENT	Switzerland	Switzerland		7
662	WOS:000344423000024	Scotton, M; Sicher, L; Kasal, A	Semi-natural grasslands of the Non Valley (Eastern Italian Alps): Agronomic and environmental value of traditional and new Alpine hay-meadow types	AGRICULTURE ECOSYSTEMS & ENVIRONMENT	Italy	Italy		0
663	WOS:000344423000025	Button, L; Elle, E	Wild bumble bees reduce pollination deficits in a crop mostly visited by managed honey bees	AGRICULTURE ECOSYSTEMS & ENVIRONMENT	Canada	Canada		20
665	WOS:000344349200006	Satish, KV; Saranya, KRL; Reddy, CS; Krishna, PH; Jha, CS; Rao, PVVP	Geospatial assessment and monitoring of historical forest cover changes (1920-2012) in Nilgiri Biosphere Reserve, Western Ghats, India	ENVIRONMENTAL MONITORING AND ASSESSMENT	India	India		0
666	WOS:000344349200065	Plasek, V; Nowak, A; Nobis, M; Kusza, G; Kochanowska, K	Effect of 30 years of road traffic abandonment on epiphytic moss diversity	ENVIRONMENTAL MONITORING AND ASSESSMENT	Poland	Czech Republic		0
667	WOS:000344349200070	Liu, RM; Zhang, PP; Wang, XJ; Wang, JW; Yu, WW; Shen, ZY	Cost-effectiveness and cost-benefit analysis of BMPs in controlling agricultural nonpoint source pollution in China based on the SWAT model	ENVIRONMENTAL MONITORING AND ASSESSMENT	China	China		0
668	WOS:000344375700014	Berenguer, E; Ferreira, J; Gardner, TA; Aragao, LEOC; De Camargo, PB; Cerri, CE; Durigan, M; De Oliveira, RC; Vieira, ICG; Barlow, J	A large-scale field assessment of carbon stocks in human-modified tropical forests	GLOBAL CHANGE BIOLOGY	Brazil	United Kingdom		176
671	WOS:000344396700008	Brandini, F	Marine biodiversity and sustainability of fishing resources in Brazil: a case study of the coast of Parana state	REGIONAL ENVIRONMENTAL CHANGE	Brazil	Brazil		0
672	WOS:000343853000009	Arodudu, O; Ibrahim, E; Voinov, A; van Duren, I	Exploring bioenergy potentials of built-up areas based on NEG-EROEI indicators	ECOLOGICAL INDICATORS	Netherlands	Germany		0
674	WOS:000343911300001	Day, JL; Starkey, DE; Adams, G; Brummett, S; Keeney, D	Population genetics of grotto sculpin (Cottus specus), a new cave-adapted fish species	ENVIRONMENTAL BIOLOGY OF FISHES	United States	United States		0
675	WOS:000343911300007	Barrella, W; Martins, AG; Petrere, M; Ramires, M	Fishes of the southeastern Brazil Atlantic Forest	ENVIRONMENTAL BIOLOGY OF FISHES	Brazil	Brazil		0
676	WOS:000343839600006	Wang, WJ; Guo, HC; Chuai, XW; Dai, C; Lai, L; Zhang, M	The impact of land use change on the temporospatial variations of ecosystems services value in China and an optimized land use solution	ENVIRONMENTAL SCIENCE & POLICY	China	China		0
677	WOS:000343839600008	Roco, L; Engler, A; Bravo-Ureta, B; Jara-Rojas, R	Farm level adaptation decisions to face climatic change and variability: Evidence from Central Chile	ENVIRONMENTAL SCIENCE & POLICY	Chile	Chile		1
678	WOS:000343839600011	Mistry, J; Tschirhart, C; Verwer, C; Glastra, R; Davis, O; Jafferally, D; Haynes, L; Benjamin, R; Albert, G; Xavier, R; Bovolo, I; Berardi, A	Our common future? Cross-scalar scenario analysis for social-ecological sustainability of the Guiana Shield, South America	ENVIRONMENTAL SCIENCE & POLICY	Guyana	United Kingdom		0
679	WOS:000343347700005	Atashbar, B; Agh, N; Van Stappen, G; Beladjal, L	Diversity and distribution patterns of large branchiopods (Crustacea: Branchiopoda) in temporary pools (Iran)	JOURNAL OF ARID ENVIRONMENTS	Iran	Belgium		0
680	WOS:000343347700006	Hajani, E; Rahman, A	Rainwater utilization from roof catchments in arid regions: A case study for Australia	JOURNAL OF ARID ENVIRONMENTS	Australia	Australia		0
681	WOS:000343347700009	Dekker, FJ; Hughson, DL	Reliability of ephemeral montane springs in Mojave National Preserve, California	JOURNAL OF ARID ENVIRONMENTS	United States	United States		0
682	WOS:000343347700010	Coates, PS; Howe, KB; Casazza, ML; Delehanty, DJ	Common raven occurrence in relation to energy transmission line corridors transiting human-altered sagebrush steppe	JOURNAL OF ARID ENVIRONMENTS	United States	United States		0
683	WOS:000343347700011	McAllister, MM; Schooley, RL; Bestelmeyer, BT; Coffman, JM; Cosentino, BJ	Effects of grassland restoration efforts on mound-building ants in the Chihuahuan Desert	JOURNAL OF ARID ENVIRONMENTS	United States	United States		1
684	WOS:000343347700012	Vazquez, J; Alvarez-Castaneda, ST	Influence of kangaroo rat burrows in the spatial organization of the San Jose Island rodent community	JOURNAL OF ARID ENVIRONMENTS	Mexico	Mexico		0
685	WOS:000343275500004	Lazar, KA; Bjerke, JM	Past, present, and future of native plant conservation within the California Department of Fish and Wildlife	CALIFORNIA FISH AND GAME	United States	United States		0
686	WOS:000343275500005	Gogol-Prokurat, M	Characterizing habitat suitability for disturbance-dependent rare plants of gabbro soils	CALIFORNIA FISH AND GAME	United States	United States		0
687	WOS:000343275500006	Cypher, BL; Tennant, EN; Cypher, EA; Job, CLV; Phillips, SE	Status survey for endangered Bakersfield cactus	CALIFORNIA FISH AND GAME	United States	United States		0
688	WOS:000343275500007	Cypher, EA; Cypher, BL; Borders, BD; Job, CLV	Translocation as a conservation measure for endangered Bakersfield cactus	CALIFORNIA FISH AND GAME	United States	United States		0
689	WOS:000343275500009	Meyer, E; Jensen, N; Fraga, N	Seed banking California's rare plants	CALIFORNIA FISH AND GAME	United States	United States		0
690	WOS:000343275500010	Lazar, KA	Utilizing the California Natural Diversity Database to aid in plant conservation: a case study from the California desert	CALIFORNIA FISH AND GAME	United States	United States		0
691	WOS:000343275500011	Bowcutt, F	Tanoak conservation: a role for the California Department of Fish and Wildlife	CALIFORNIA FISH AND GAME	United States	United States		0
692	WOS:000343275500014	Pavlik, BM; Stanton, AE	Doing adaptive management: improving the application of science to the restoration of a rare Lake Tahoe plant	CALIFORNIA FISH AND GAME	United States	United Kingdom		0
693	WOS:000342256100008	Landuyt, D; Lemmens, P; D'hondt, R; Broekx, S; Liekens, I; De Bie, T; Declerck, SAJ; De Meester, L; Goethals, PLM	An ecosystem service approach to support integrated pond management: A case study using Bayesian belief networks - Highlighting opportunities and risks	JOURNAL OF ENVIRONMENTAL MANAGEMENT	Belgium	Belgium		1
694	WOS:000342256100024	Reed, MG; Godmaire, H; Abernethy, P; Guertin, MA	Building a community of practice for sustainability: Strengthening learning and collective action of Canadian biosphere reserves through a national partnership	JOURNAL OF ENVIRONMENTAL MANAGEMENT	Canada	Canada		0
695	WOS:000342256100028	Benjankar, R; Burke, M; Yager, E; Tonina, D; Egger, G; Rood, SB; Merz, N	Development of a spatially-distributed hydroecological model to simulate cottonwood seedling recruitment along rivers	JOURNAL OF ENVIRONMENTAL MANAGEMENT	United States	United States		1
696	WOS:000342256100029	Ventura, ADB; Lana, PD	A new empirical index for assessing the vulnerability of peri-urban mangroves	JOURNAL OF ENVIRONMENTAL MANAGEMENT	Brazil	Brazil		3
697	WOS:000342256100033	Mendez-Lopez, ME; Garcia-Frapolli, E; Pritchard, DJ; Gonzalez, MCS; Ruiz-Mallen, I; Porter-Bolland, L; Reyes-Garcia, V	Local participation in biodiversity conservation initiatives: A comparative analysis of different models in South East Mexico	JOURNAL OF ENVIRONMENTAL MANAGEMENT	Mexico	Spain		1
698	WOS:000339781000013	Thome-Souza, MJF; Maceina, MJ; Forsberg, BR; Marshall, BG; Carvalho, AL	Peacock bass mortality associated with catch-and-release sport fishing in the Negro River, Amazonas State, Brazil	ACTA AMAZONICA	Brazil	Brazil	YES	0
699	WOS:000328872100010	Kolahi, MP; Sakai, T; Moriya, K; Yoshikawa, M; Esmaili, R	From Paper Parks to Real Conservations: Case Study of Social Capital in Iran's Biodiversity Conservation	INTERNATIONAL JOURNAL OF ENVIRONMENTAL RESEARCH	Iran	Japan		0
700	WOS:000328872100021	Abedi, Z; Ardakani, AF; Hanifnejad, AR; Rahmatabadi, ND	Groundwater Valuation and Quality Preservation in Iran: The Case of Yazd	INTERNATIONAL JOURNAL OF ENVIRONMENTAL RESEARCH	Iran	Iran		0
701	WOS:000346682700004	Wagensommer, RP; Perrino, EV; Silletti, GN	Carex phyllostachys C A MEY (Cyperaceae) New for Italy and Phytogeographical Considerations	PHYTON-ANNALES REI BOTANICAE	Italy	Italy		0
703	WOS:000346632300004	De la Riva, I; Burrowes, PA	A new species of Psychrophrynella (Anura: Craugastoridae) from the Cordillera Real, Department La Paz, Bolivia	ZOOTAXA	Bolivia	Spain		0
704	WOS:000342816400005	Growns, I; Ryder, D; Kobayashi, T; Garcia, A	Freshwater macroinvertebrates of Lord Howe Island	JOURNAL OF NATURAL HISTORY	Australia	Australia		1
706	WOS:000343205200023	Ahmed, SE; Lees, AC; Moura, NG; Gardner, TA; Barlow, J; Ferreira, J; Ewers, RM	Road networks predict human influence on Amazonian bird communities	PROCEEDINGS OF THE ROYAL SOCIETY B-BIOLOGICAL SCIENCES	Brazil	United Kingdom		35
708	WOS:000343205200027	Saupe, EE; Hendricks, JR; Portell, RW; Dowsett, HJ; Haywood, A; Hunter, SJ; Lieberman, BS	Macroevolutionary consequences of profound climate change on niche evolution in marine molluscs over the past three million years	PROCEEDINGS OF THE ROYAL SOCIETY B-BIOLOGICAL SCIENCES	United States	United States		1
709	WOS:000347541400003	Brullo, S; Zimmitti, A	Epipactis hyblaea (Orchidaceae; Epidendroideae; Neottieae) a new species from Sicily	PHYTOTAXA	Italy	Italy		0
710	WOS:000347022700009	Bibi, T; Ahmad, M; Tareen, RB; Tareen, NM; Jabeen, R; Rehman, SU; Sultana, S; Zafar, M; Yaseen, G	Ethnobotany of medicinal plants in district Mastung of Balochistan province-Pakistan	JOURNAL OF ETHNOPHARMACOLOGY	Pakistan	Pakistan		0
711	WOS:000345489800022	Di Beneditto, APM; Awabdi, DR	How marine debris ingestion differs among megafauna species in a tropical coastal area	MARINE POLLUTION BULLETIN	Brazil	Brazil		10
713	WOS:000343781500016	Zhou, GH; Chung, W; Zhang, YX	Carbon dioxide emissions and energy efficiency analysis of China's regional thermal electricity generation	JOURNAL OF CLEANER PRODUCTION	China	China		0
714	WOS:000343781500023	Faverial, J; Sierra, J	Home composting of household biodegradable wastes under the tropical conditions of Guadeloupe (French Antilles)	JOURNAL OF CLEANER PRODUCTION	Guadeloupe	Guadeloupe		0
715	WOS:000343386500005	Meyer, SR; Johnson, ML; Lilieholm, RJ; Cronan, CS	Development of a stakeholder-driven spatial modeling framework for strategic landscape planning using Bayesian networks across two urban-rural gradients in Maine, USA	ECOLOGICAL MODELLING	United States	United States		1
716	WOS:000343386500013	Read, JS; Winslow, LA; Hansen, GJA; Van den Hoek, J; Hanson, PC; Bruce, LC; Markfortf, CD	Simulating 2368 temperate lakes reveals weak coherence in stratification phenology	ECOLOGICAL MODELLING	United States	United States		3
717	WOS:000343386500023	de Souza, RA; De Marco, P	The use of species distribution models to predict the spatial distribution of deforestation in the western Brazilian Amazon	ECOLOGICAL MODELLING	Brazil	Brazil		0
718	WOS:000344918800001	Moller, P; Munoz-Pedreros, A	Legal protection assessment of different inland wetlands in Chile	REVISTA CHILENA DE HISTORIA NATURAL	Chile	Chile	YES	0
719	WOS:000344645200003	Aona-Pinheiro, LYS; Bittrich, V; Amaral, MDE	Two new species of Dichorisandra (Commelinaceae) from Rio de Janeiro and comments on the two species included in Vellozo's \Flora Fluminensis\""	PHYTOTAXA	Brazil	Brazil		0
720	WOS:000344645200004	Valdespino, IA; Lopez, C; Goes-Neto, LAD	Additions to Cuban Selaginella (Selaginellaceae)	PHYTOTAXA	Cuba	Panama		0
721	WOS:000341922700007	Reed, JM; Stockwell, CA	Evaluating an icon of population persistence: the Devil's Hole pupfish	PROCEEDINGS OF THE ROYAL SOCIETY B-BIOLOGICAL SCIENCES	United States	United States		37
722	WOS:000348675500001	Naghavi, H; Fallah, A; Shataee, S; Latifi, H; Soosani, J; Ramezani, H; Conrad, C	Canopy cover estimation across semi-Mediterranean woodlands: application of high-resolution earth observation data	Journal of Applied Remote Sensing	Iran	Iran		0
723	WOS:000346924800001	Uribe, SV; Estades, CF	Reptiles in Monterey pine plantations of the Coastal Range of Central Chile	REVISTA CHILENA DE HISTORIA NATURAL	Chile	Chile	YES	0
724	WOS:000345700700012	Zeug, SC; Brodsky, A; Kogut, N; Stewart, AR; Merz, JE	Ancient fish and recent invaders: white sturgeon Acipenser transmontanus diet response to invasive-species-mediated changes in a benthic prey assemblage	MARINE ECOLOGY PROGRESS SERIES	United States	United States		0
725	WOS:000345700700013	Kessel, ST; Chapman, DD; Franks, BR; Gedamke, T; Gruber, SH; Newman, JM; White, ER; Perkins, RG	Predictable temperature-regulated residency, movement and migration in a large, highly mobile marine predator (Negaprion brevirostris)	MARINE ECOLOGY PROGRESS SERIES	United States	Canada		0
726	WOS:000345700700015	Anderson, AB; Bonaldo, RM; Barneche, DR; Hackradt, CW; Felix-Hackradt, FC; Garcia-Charton, JA; Floeter, SR	Recovery of grouper assemblages indicates effectiveness of a marine protected area in Southern Brazil	MARINE ECOLOGY PROGRESS SERIES	Brazil	Brazil		0
727	WOS:000344145300003	Orrico, VGD; Peloso, PLV; Sturaro, MJ; da Silva, HF; Neckel-Oliveira, S; Gordo, M; Faivovich, J; Haddad, CFB	A new \Bat-Voiced\" species of Dendropsophus Fitzinger, 1843 (Anura, Hylidae) from the Amazon Basin, Brazil"	ZOOTAXA	Brazil	Brazil		0
728	WOS:000344492800002	Jordao, LSB; Morim, MP; Baumgratz, JFA	A new species of Mimosa (Leguminosae) from Brazil	PHYTOTAXA	Brazil	Brazil		0
729	WOS:000344144800001	Welton, LJ; Travers, SL; Siler, CD; Brown, RM	Integrative taxonomy and phylogeny-based species delimitation of Philippine water monitor lizards (Varanus salvator Complex) with descriptions of two new cryptic species	ZOOTAXA	Philippines	United States		0
730	WOS:000346832400003	Geoghegan, H; Leyshon, CS	Shifting Shores: Managing Challenge and Change on the Lizard Peninsula, Cornwall, UK	LANDSCAPE RESEARCH	United Kingdom	United Kingdom		0
731	WOS:000346832400004	Nettley, A; DeSilvey, C; Anderson, K; Wetherelt, A; Caseldine, C	Visualising Sea-Level Rise at a Coastal Heritage Site: Participatory Process and Creative Communication	LANDSCAPE RESEARCH	United Kingdom	United Kingdom		1
732	WOS:000346358900002	Payal, K; Maikhuri, RK; Rao, KS; Kandari, LS	Effect of gibberellic acid- and water-based pre-soaking treatments under different temperatures and photoperiods on the seed germination of Allium stracheyi Baker: An endangered alpine species of Central Himalaya, India	PLANT BIOSYSTEMS	India	India		0
733	WOS:000346358900012	Grigoriadou, K; Krigas, N; Maloupa, E	GIS-facilitated ex situ conservation of the rare Greek endemic Campanula incurva Aucher: Seed germination requirements and effect of growth regulators on in vitro proliferation and rooting	PLANT BIOSYSTEMS	Greece	Greece		0
734	WOS:000346358900015	Nowak, A; Nowak, S; Nobis, M; Nobis, A	Vegetation of rock crevices of the montane and colline zones in the Pamir-Alai and Tian Shan Mts in Tajikistan (Middle Asia)	PLANT BIOSYSTEMS	Tajikistan	Poland	YES	0
735	WOS:000346358900018	Di Martino, L; Del Vecchio, S; Di Cecco, V; Di Santo, M; Stanisci, A; Frattaroli, AR	The role of GA(3) in the germination process of high-mountain endemic and threatened species: Leontopodium nivalePinguicula fiorii and Soldanella minima subsp samnitica (central Apennines, Italy)	PLANT BIOSYSTEMS	Italy	Italy		0
736	WOS:000346358900021	Blasi, C; Capotorti, G; Copiz, R; Guida, D; Mollo, B; Smiraglia, D; Zavattero, L	Classification and mapping of the ecoregions of Italy	PLANT BIOSYSTEMS	Italy	Italy		3
738	WOS:000346358900024	Rhizopoulou, S	Portrayals of long-lived Mediterranean plants linked to virtues	PLANT BIOSYSTEMS	Greece	Greece		0
739	WOS:000345565700001	Apostolopoulou, E; Bormpoudakis, D; Paloniemi, R; Cent, J; Grodzinska-Jurczak, M; Pietrzyk-Kaszynska, A; Pantis, JD	Governance rescaling and the neoliberalization of nature: the case of biodiversity conservation in four EU countries	INTERNATIONAL JOURNAL OF SUSTAINABLE DEVELOPMENT AND WORLD ECOLOGY	Finland	United Kingdom		2
739	WOS:000345565700001	Apostolopoulou, E; Bormpoudakis, D; Paloniemi, R; Cent, J; Grodzinska-Jurczak, M; Pietrzyk-Kaszynska, A; Pantis, JD	Governance rescaling and the neoliberalization of nature: the case of biodiversity conservation in four EU countries	INTERNATIONAL JOURNAL OF SUSTAINABLE DEVELOPMENT AND WORLD ECOLOGY	Greece	United Kingdom		2
739	WOS:000345565700001	Apostolopoulou, E; Bormpoudakis, D; Paloniemi, R; Cent, J; Grodzinska-Jurczak, M; Pietrzyk-Kaszynska, A; Pantis, JD	Governance rescaling and the neoliberalization of nature: the case of biodiversity conservation in four EU countries	INTERNATIONAL JOURNAL OF SUSTAINABLE DEVELOPMENT AND WORLD ECOLOGY	Poland	United Kingdom		2
739	WOS:000345565700001	Apostolopoulou, E; Bormpoudakis, D; Paloniemi, R; Cent, J; Grodzinska-Jurczak, M; Pietrzyk-Kaszynska, A; Pantis, JD	Governance rescaling and the neoliberalization of nature: the case of biodiversity conservation in four EU countries	INTERNATIONAL JOURNAL OF SUSTAINABLE DEVELOPMENT AND WORLD ECOLOGY	United Kingdom	United Kingdom		2
740	WOS:000343668200005	Fleming, J	Political Ecology and the Geography of Science: Lesosady, Lysenkoism, and Soviet Science in Kyrgyzstan's Walnut-Fruit Forest	ANNALS OF THE ASSOCIATION OF AMERICAN GEOGRAPHERS	Kyrgyzstan	United States		4
741	WOS:000342515700003	Zappalorti, RT; Burger, J; Burkett, DW; Schneider, DW; McCort, MP; Golden, DM	Fidelity of Northern Pine Snakes (Pituophis m melanoleucus) to Natural and Artificial Hibernation Sites in the New Jersey Pine Barrens	JOURNAL OF TOXICOLOGY AND ENVIRONMENTAL HEALTH-PART A-CURRENT ISSUES	United States	United States		0
742	WOS:000334266600011	Zhang, HP; Chen, LD	Using the Ecological Risk Index Based on Combined Watershed and Administrative Boundaries to Assess Human Disturbances on River Ecosystems	HUMAN AND ECOLOGICAL RISK ASSESSMENT	China	China		0
746	WOS:000348017200016	Martinez, ML; Mendoza-Gonzalez, G; Silva-Casarin, R; Mendoza-Baldwin, E	Land use changes and sea level rise may induce a \coastal squeeze\" on the coasts of Veracruz, Mexico"	GLOBAL ENVIRONMENTAL CHANGE-HUMAN AND POLICY DIMENSIONS	Mexico	Mexico		0
749	WOS:000348017200021	Johnson, MF; Hannah, C; Acton, L; Popovici, R; Karanth, KK; Weinthal, E	Network environmentalism: Citizen scientists as agents for environmental advocacy	GLOBAL ENVIRONMENTAL CHANGE-HUMAN AND POLICY DIMENSIONS	India	United States		46
752	WOS:000348017200026	Borner, J; Wunder, S; Wertz-Kanounnikoff, S; Hyman, G; Nascimento, N	Forest law enforcement in the Brazilian Amazon: Costs and income effects	GLOBAL ENVIRONMENTAL CHANGE-HUMAN AND POLICY DIMENSIONS	Brazil	Germany		2
753	WOS:000348017200027	van Oosterzee, P; Dale, A; Preece, ND	Integrating agriculture and climate change mitigation at landscape scale: Implications from an Australian case study	GLOBAL ENVIRONMENTAL CHANGE-HUMAN AND POLICY DIMENSIONS	Australia	Australia		2
754	WOS:000347670300016	Sagar, V; Yadav, R; Jain, N; Gailcwad, KB; Prabhu, KV	Deciphering yield formation process in wheat under contrasting tillage conditions	INDIAN JOURNAL OF GENETICS AND PLANT BREEDING	India	India		0
755	WOS:000347594800008	Prunier, R; Holsinger, KE; Carlson, JE	Reconsidering a disjunct distribution: Molecular and morphological evidence for two evolutionarily distinct lineages in Protea mundii Klotsch	SOUTH AFRICAN JOURNAL OF BOTANY	South Africa	United States		0
756	WOS:000347594800018	Cowan, OS; Anderson, PML	The Peninsula Shale Renosterveld of Devil's Peak, Western Cape: A study into the vegetation and seedbank with a view toward potential restoration	SOUTH AFRICAN JOURNAL OF BOTANY	South Africa	South Africa		0
757	WOS:000347510800003	Liang, ST; Grossman, J; Shi, W	Soil microbial responses to winter, legume cover crop management during organic transition	EUROPEAN JOURNAL OF SOIL BIOLOGY	United States	United States		0
758	WOS:000347510800010	Wang, JJ; Zhang, HW; Li, XY; Su, ZC; Li, X; Xu, MK	Effects of tillage and residue incorporation on composition and abundance of microbial communities of a fluvo-aquic soil	EUROPEAN JOURNAL OF SOIL BIOLOGY	China	China		0
764	WOS:000346914400007	Dumoulin, CE; Macmillan, T; Stoneman, R; Armsworth, PR	Locating Human Resources to Reduce the Cost of Managing Networks of Protected Areas	CONSERVATION LETTERS	United States	United States		2
765	WOS:000346914400008	Calado, R; Leal, MC; Vaz, MCM; Brown, C; Rosa, R; Stevenson, TC; Cooper, CH; Tissot, BN; Li, YW; Thornhill, DJ	Caught in the Act: How the US Lacey Act Can Hamper the Fight Against Cyanide Fishing in Tropical Coral Reefs	CONSERVATION LETTERS	United States	Portugal		4
766	WOS:000346914400009	Parry, L; Barlow, J; Pereira, H	Wildlife Harvest and Consumption in Amazonia's Urbanized Wilderness	CONSERVATION LETTERS	Brazil	United Kingdom		40
769	WOS:000347183200005	Pessier, AP; Baitchman, EJ; Crump, P; Wilson, B; Griffith, E; Ross, H	Causes of Mortality in Anuran Amphibians From An Ex Situ Survival Assurance Colony in Panama	ZOO BIOLOGY	Panama	United States		1
772	WOS:000346648400003	Munoz, A; Basanta, M; Diaz-Vizcaino, E; Reyes, O; Casal, M	LAND USE CHANGES EFFECT ON FLORISTIC COMPOSITION, DIVERSITY AND SURFACE OCCUPIED BY ERICA CILIARIS AND ERICA TETRALIX HEATHLANDS OF NW SPAIN	LAND DEGRADATION & DEVELOPMENT	Spain	Spain		0
773	WOS:000346648400005	Adimassu, Z; Mekonnen, K; Yirga, C; Kessler, A	EFFECT OF SOIL BUNDS ON RUNOFF, SOIL AND NUTRIENT LOSSES, AND CROP YIELD IN THE CENTRAL HIGHLANDS OF ETHIOPIA	LAND DEGRADATION & DEVELOPMENT	Ethiopia	Ethiopia		0
775	WOS:000346573900022	Arkema, KK; Verutes, G; Bernhardt, JR; Clarke, C; Rosado, S; Canto, M; Wood, SA; Ruckelshaus, M; Rosenthal, A; McField, M; de Zegher, J	Assessing habitat risk from human activities to inform coastal and marine spatial planning: a demonstration in Belize	ENVIRONMENTAL RESEARCH LETTERS	Belize	United States	YES	7
776	WOS:000346573900026	Budiharta, S; Meijaard, E; Erskine, PD; Rondinini, C; Pacifici, M; Wilson, KA	Restoring degraded tropical forests for carbon and biodiversity	ENVIRONMENTAL RESEARCH LETTERS	Indonesia	Australia	YES	1
777	WOS:000346573900032	Leip, A; Leach, A; Musinguzi, P; Tumwesigye, T; Olupot, G; Tenywa, JS; Mudiope, J; Hutton, O; Cordovil, CMDS; Bekunda, M; Galloway, J	Nitrogen-neutrality: a step towards sustainability	ENVIRONMENTAL RESEARCH LETTERS	Uganda	Italy	YES	0
778	WOS:000346573900035	Powell, JM	Feed and manure use in low-N-input and high-N-input dairy cattle production systems	ENVIRONMENTAL RESEARCH LETTERS	Niger	United States	YES	7
779	WOS:000346573900018	Tulbure, MG; Kininmonth, S; Broich, M	Spatiotemporal dynamics of surface water networks across a global biodiversity hotspot-implications for conservation	ENVIRONMENTAL RESEARCH LETTERS	Australia	Australia	YES	31
780	WOS:000346330800002	Kohestan-Eskandari, S; Anvarifar, H; Mousavi-Sabet, H; Yousefi, M; Khanzade, M	A morphology-based hypothesis for homeward migration success and population differentiation in the anadromous kutum Rutilus kutum (Pisces: Cyprinidae) along the southern Caspian Sea, Iran	FOLIA ZOOLOGICA	Iran	Iran		0
781	WOS:000346330800008	Breviglieri, CPB; Uieda, W	Tree cavities used as diurnal roosts by Neotropical bats	FOLIA ZOOLOGICA	Brazil	Brazil		0
782	WOS:000346297300002	Varotto, M; Lodatti, L	New Family Farmers for Abandoned Lands The Adoption of Terraces in the Italian Alps (Brenta Valley)	MOUNTAIN RESEARCH AND DEVELOPMENT	Italy	Italy	YES	0
783	WOS:000346297300003	Nikolov, C; Konopka, B; Kajba, M; Galko, J; Kunca, A; Jansky, L	Post-disaster Forest Management and Bark Beetle Outbreak in Tatra National Park, Slovakia	MOUNTAIN RESEARCH AND DEVELOPMENT	Slovakia	Slovakia	YES	0
788	WOS:000345949100003	Castano-Villa, GJ; Ramos-Valencia, SA; Fonturbel, FE	Fine-scale habitat structure complexity determines insectivorous bird diversity in a tropical forest	ACTA OECOLOGICA-INTERNATIONAL JOURNAL OF ECOLOGY	Colombia	Colombia		1
789	WOS:000345949100005	Staab, M; Schuldt, A; Assmann, T; Bfuelheide, H; Klein, AM	Ant community structure during forest succession in a subtropical forest in South-East China	ACTA OECOLOGICA-INTERNATIONAL JOURNAL OF ECOLOGY	China	Germany		0
790	WOS:000346219500017	Cronin, DT; Libalah, MB; Bergl, RA; Hearn, GW	Biodiversity and conservation of tropical montane ecosystems in the Gulf of Guinea, West Africa	ARCTIC ANTARCTIC AND ALPINE RESEARCH	Cameroon	United States		5
790	WOS:000346219500017	Cronin, DT; Libalah, MB; Bergl, RA; Hearn, GW	Biodiversity and conservation of tropical montane ecosystems in the Gulf of Guinea, West Africa	ARCTIC ANTARCTIC AND ALPINE RESEARCH	Equatorial Guinea	United States		5
790	WOS:000346219500017	Cronin, DT; Libalah, MB; Bergl, RA; Hearn, GW	Biodiversity and conservation of tropical montane ecosystems in the Gulf of Guinea, West Africa	ARCTIC ANTARCTIC AND ALPINE RESEARCH	Nigeria	United States		5
791	WOS:000345810000001	Dou, P; Cui, BS	Dynamics and integrity of wetland network in estuary	ECOLOGICAL INFORMATICS	China	China		0
792	WOS:000345810000009	Roh, G; Borzee, A; Jang, Y	Spatiotemporal distributions and habitat characteristics of the endangered treefrog, Hyla suweonensis, in relation to sympatric H-japonica	ECOLOGICAL INFORMATICS	South Korea	South Africa		0
796	WOS:000345695200003	Dorr, BS; Hanson-Dorr, KC; DeVault, TL; Guillaumet, A; Barras, SC	Geographic segregation and evidence of density-dependent changes in sex ratios in an abundant colonial waterbird	INTEGRATIVE ZOOLOGY	United States	United States		0
797	WOS:000345695200008	DeMatteo, KE; Rinas, MA; Argueelles, CF; Holman, BE; Di Bitetti, MS; Davenport, B; Parker, PG; Eggert, LS	Using detection dogs and genetic analyses of scat to expand knowledge and assist felid conservation in Misiones, Argentina	INTEGRATIVE ZOOLOGY	Argentina	United States		2
800	WOS:000345691800006	You, WB; He, DJ; Hong, W; Liu, C; Wu, LY; Ji, ZR; Xiao, SH	Local people's perceptions of participating in conservation in a heritage site: A case study of the Wuyishan Scenery District cultural and natural heritage site in Southeastern China	NATURAL RESOURCES FORUM	China	China		0
801	WOS:000345801500002	Ganau, J	Religious and military spaces in the transformation of Catalan cities in 19th century	SCRIPTA NOVA-REVISTA ELECTRONICA DE GEOGRAFIA Y CIENCIAS SOCIALES	Spain	Spain	YES	0
802	WOS:000345801500046	Nunez, A; Aliste, E; Bello, A	Discourse of development in Patagonia-Aysen: conservation and protection of nature as the renewed devices of colonization Chile, XX-XXI centuries	SCRIPTA NOVA-REVISTA ELECTRONICA DE GEOGRAFIA Y CIENCIAS SOCIALES	Chile	Chile	YES	0
803	WOS:000345597500009	Montecino, V; Molina, X; Kumar, S; Castillo, MLC; Bustamante, RO	Niche dynamics and potential geographic distribution of Didymosphenia geminata (Lyngbye) M Schmidt, an invasive freshwater diatom in Southern Chile	AQUATIC INVASIONS	Chile	Chile	YES	0
806	WOS:000345475500002	Engelhardt, KAM; Lloyd, MW; Neel, MC	Effects of genetic diversity on conservation and restoration potential at individual, population, and regional scales	BIOLOGICAL CONSERVATION	United States	United States		0
807	WOS:000345475500003	Nijman, V; Shepherd, CR	Emergence of Mong La on the Myanmar-China border as a global hub for the international trade in ivory and elephant parts	BIOLOGICAL CONSERVATION	Myanmar	Malaysia		1
808	WOS:000345475500007	Toledo, LF; Becker, CG; Haddad, CFB; Zamudio, KR	Rarity as an indicator of endangerment in neotropical frogs	BIOLOGICAL CONSERVATION	Brazil	Brazil		2
810	WOS:000345475500009	Butler, MJ; Metzger, KL; Harris, G	Whooping crane demographic responses to winter drought focus conservation strategies	BIOLOGICAL CONSERVATION	United States	United States		3
811	WOS:000345475500010	Zeng, ZG; Bi, JH; Li, SR; Chen, SY; Pike, DA; Gao, Y; Du, WG	Effects of habitat alteration on lizard community and food web structure in a desert steppe ecosystem	BIOLOGICAL CONSERVATION	China	China		1
813	WOS:000345475500012	de Castro, FR; Mamede, N; Danilewicz, D; Geyer, Y; Pizzorno, JLA; Zerbini, AN; Andriolo, A	Are marine protected areas and priority areas for conservation representative of humpback whale breeding habitats in the western South Atlantic?	BIOLOGICAL CONSERVATION	Brazil	Brazil		0
814	WOS:000345475500014	Bower, DS; Valentine, LE; Grice, AC; Hodgson, L; Schwarzkopf, L	A trade-off in conservation: Weed management decreases the abundance of common reptile and frog species while restoring an invaded floodplain	BIOLOGICAL CONSERVATION	Australia	Australia		0
817	WOS:000345474800001	Ohler, AM; Billger, SM	Does environmental concern change the tragedy of the commons? Factors affecting energy saving behaviors and electricity usage	ECOLOGICAL ECONOMICS	United States	United States		0
820	WOS:000345474800006	Pinto, LFG; Gardner, T; McDermott, CL; Ayub, KOL	Group certification supports an increase in the diversity of sustainable agriculture network-rainforest alliance certified coffee producers in Brazil	ECOLOGICAL ECONOMICS	Brazil	Brazil		1
821	WOS:000345474800007	Sandhu, H; Sandhu, S	Linking ecosystem services with the constituents of human well-being for poverty alleviation in eastern Himalayas	ECOLOGICAL ECONOMICS	India	Australia		3
822	WOS:000345474800011	Grogan, KA	When ignorance is not bliss: Pest control decisions involving beneficial insects	ECOLOGICAL ECONOMICS	United States	United States		0
823	WOS:000345474800013	Kim, T; Cho, SH; Larson, ER; Armsworth, PR	Protected area acquisition costs show economies of scale with area	ECOLOGICAL ECONOMICS	United States	United States		1
824	WOS:000345474800014	Leroux, AD; Whitten, SM	Optimal investment in ecological rehabilitation under climate change	ECOLOGICAL ECONOMICS	Australia	Australia		0
825	WOS:000345474800016	Melstrom, RT	Managing apparent competition between the feral pigs and native foxes of Santa Cruz Island	ECOLOGICAL ECONOMICS	United States	United States		0
826	WOS:000345474800019	Meyer, C; Matzdorf, B; Muller, K; Schleyer, C	Cross Compliance as payment for public goods? Understanding EU and US agricultural policies	ECOLOGICAL ECONOMICS	United States	Germany		0
827	WOS:000345474800022	Qiu, YM; Colson, G; Grebitus, C	Risk preferences and purchase of energy-efficient technologies in the residential sector	ECOLOGICAL ECONOMICS	United States	United States		0
828	WOS:000345474800025	Sauquet, A; Marchand, S; Feres, JG	Protected areas, local governments, and strategic interactions: The case of the ICMS-Ecologico in the Brazilian state of Parana	ECOLOGICAL ECONOMICS	Brazil	France		0
829	WOS:000345474800029	Saah, D; Patterson, T; Buchholz, T; Ganz, D; Albert, D; Rush, K	Modeling economic and carbon consequences of a shift to wood-based energy in a rural 'cluster'; a network analysis in southeast Alaska	ECOLOGICAL ECONOMICS	United States	United States		2
830	WOS:000345474800031	Klain, SC; Satterfield, TA; Chan, KMA	What matters and why? Ecosystem services and their bundled qualities	ECOLOGICAL ECONOMICS	Canada	Canada		11
831	WOS:000345474800032	Cacho, OJ; Milne, S; Gonzalez, R; Tacconi, L	Benefits and costs of deforestation by smallholders: Implications for forest conservation and climate policy	ECOLOGICAL ECONOMICS	Indonesia	Australia		2
832	WOS:000345474800042	Ruysschaert, D; Salles, D	Towards global voluntary standards: Questioning the effectiveness in attaining conservation goals The case of the Roundtable on Sustainable Palm Oil (RSPO)	ECOLOGICAL ECONOMICS	Indonesia	France		18
834	WOS:000345470300056	Lin, BQ; Li, JL	The rebound effect for heavy industry: Empirical evidence from China	ENERGY POLICY	China	China		2
835	WOS:000345470300066	Tundisi, JG; Goldemberg, J; Matsumura-Tundisi, T; Saraiva, ACF	How many more dams in the Amazon?	ENERGY POLICY	Brazil	Brazil		0
836	WOS:000345470300067	Zhao, ZY; Chang, RD; Zillante, G	Challenges for China's energy conservation and emission reduction	ENERGY POLICY	China	China		0
838	WOS:000345621100022	Mao, XY; Meng, JJ; Wang, Q	Tourism and Land Transformation: A Case Study of the Li River Basin, Guilin, China	JOURNAL OF MOUNTAIN SCIENCE	China	China		0
842	WOS:000345594400008	Fleming, DA	Slippage effects of land-based policies: Evaluating the Conservation Reserve Program using satellite imagery	PAPERS IN REGIONAL SCIENCE	United States	Australia		1
843	WOS:000345325600004	Willcox, AS; Giuliano, WM	Explaining Cattle Rancher Participation in Wildlife Conservation Technical Assistance Programs in the Southeastern United States	RANGELAND ECOLOGY & MANAGEMENT	United States	United States		0
844	WOS:000345325600011	Pasari, JR; Hernandez, DL; Zavaleta, ES	Interactive Effects of Nitrogen Deposition and Grazing on Plant Species Composition in a Serpentine Grassland	RANGELAND ECOLOGY & MANAGEMENT	United States	United States		0
845	WOS:000345564700005	Lee, JA; Chon, J; Ahn, C	Planning Landscape Corridors in Ecological Infrastructure Using Least-Cost Path Methods Based on the Value of Ecosystem Services	SUSTAINABILITY	South Korea	United States	YES	3
846	WOS:000345564700007	Shi, MJ; Wang, XJ; Yang, H; Wang, T	Pricing or Quota? A Solution to Water Scarcity in Oasis Regions in China: A Case Study in the Heihe River Basin	SUSTAINABILITY	China	China	YES	0
847	WOS:000345564700015	Garcia-Yi, J	Market-Based Instruments for the Conservation of Underutilized Crops: In-Store Experimental Auction of Native Chili Products in Bolivia	SUSTAINABILITY	Bolivia	Germany	YES	5
848	WOS:000345564700029	Hu, H; Kavan, P	Energy Consumption and Carbon Dioxide Emissions of China's Non-Metallic Mineral Products Industry: Present State, Prospects and Policy Analysis	SUSTAINABILITY	China	China	YES	0
850	WOS:000345496300002	Kendrick, MR; Huryn, AD	THE PLECOPTERA AND TRICHOPTERA OF THE ARCTIC NORTH SLOPE OF ALASKA	WESTERN NORTH AMERICAN NATURALIST	United States	United States		0
851	WOS:000345496300004	Breeggemann, JJ; Hayer, CA; Krause, J; Schultz, LD; Bertrand, KN; Graeb, BDS	ESTIMATING THE AGES OF MOUNTAIN SUCKER CATOSTOMUS PLATYRHYNCHUS FROM THE BLACK HILLS: PRECISION, MATURATION, AND GROWTH	WESTERN NORTH AMERICAN NATURALIST	United States	United States		0
852	WOS:000345496300005	Tepedino, VJ; Mull, J; Griswold, TL; Bryant, G	REPRODUCTION AND POLLINATION OF THE ENDANGERED DWARF BEAR-POPPY ARCTOMECON HUMILIS (PAPAVERACEAE) ACROSS A QUARTER CENTURY: UNRAVELING OF A POLLINATION WEB?	WESTERN NORTH AMERICAN NATURALIST	United States	United States		0
865	WOS:000344925000001	Campbell, R; Holley, D; Collins, P; Armstrong, S	Changes in the abundance and distribution of the New Zealand fur seal (Arctocephalus forsteri) in Western Australia: are they approaching carrying capacity?	AUSTRALIAN JOURNAL OF ZOOLOGY	Australia	Australia		0
866	WOS:000344925000002	Weaver, HJ	New host records for ticks (Ixodidae) from the northern quoll (Dasyurus hallucatus) in north Queensland	AUSTRALIAN JOURNAL OF ZOOLOGY	Australia	Australia		0
867	WOS:000344925000003	Bronwyn, A; Jackson, RB	Regional seroprevalence of Toxoplasma gondii antibodies in feral and stray cats (Felis catus) from Tasmania	AUSTRALIAN JOURNAL OF ZOOLOGY	Australia	Australia		0
868	WOS:000344925000004	Shamiminoori, L; Fenner, AL; Bull, CM	Weight watching in burrows: variation in body condition in pygmy bluetongue lizards	AUSTRALIAN JOURNAL OF ZOOLOGY	Australia	Australia		0
871	WOS:000344923500001	Faber-Langendoen, D; Keeler-Wolf, T; Meidinger, D; Tart, D; Hoagland, B; Josse, C; Navarro, G; Ponomarenko, S; Saucier, JP; Weakley, A; Comer, P	EcoVeg: a new approach to vegetation description and classification	ECOLOGICAL MONOGRAPHS	Canada	United States		3
871	WOS:000344923500001	Faber-Langendoen, D; Keeler-Wolf, T; Meidinger, D; Tart, D; Hoagland, B; Josse, C; Navarro, G; Ponomarenko, S; Saucier, JP; Weakley, A; Comer, P	EcoVeg: a new approach to vegetation description and classification	ECOLOGICAL MONOGRAPHS	United States	United States		3
872	WOS:000345033000005	Zhao, HD; Liu, SL; Dong, SK; Su, XK; Liu, Q; Deng, L	Characterizing the importance of habitat patches in maintaining landscape connectivity for Tibetan antelope in the Altun Mountain National Nature Reserve, China	ECOLOGICAL RESEARCH	China	China		0
873	WOS:000345316200008	Jonason, D; Ibbe, M; Milberg, P; Tuner, A; Westerberg, L; Bergman, KO	Vegetation in clear-cuts depends on previous land use: a century-old grassland legacy	ECOLOGY AND EVOLUTION	Sweden	Sweden	YES	4
874	WOS:000345316200016	Louys, J; Corlett, RT; Price, GJ; Hawkins, S; Piper, PJ	Rewilding the tropics, and other conservation translocations strategies in the tropical Asia-Pacific region	ECOLOGY AND EVOLUTION	Australia	Australia	YES	7
877	WOS:000344828400019	Xie, ZL; Ma, ZW; Liu, JY	Conflicts in Land Use in Marine Protected Areas: The Case of the Yellow River Delta, China	JOURNAL OF COASTAL RESEARCH	China	China		0
879	WOS:000345200200016	Sivaraman, GK; Barat, A; Ali, S; Mahanta, PC	Study of population genetic polymorphism and gene flow rate in Indian snow trout, Schizothorax richardsonii fish of Himalaya, India	JOURNAL OF ENVIRONMENTAL BIOLOGY	India	India	YES	0
880	WOS:000345096000009	Santhi, C; Arnold, JG; White, M; Di Luzio, M; Kannan, N; Norfleet, L; Atwood, J; Kellogg, R; Wang, X; Williams, JR; Gerik, T	Effects of Agricultural Conservation Practices on N Loads in the Mississippi-Atchafalaya River Basin	JOURNAL OF ENVIRONMENTAL QUALITY	United States	United States		37
881	WOS:000345025000013	Williams, JD; Wuest, SB; Long, DS	Soil and water conservation in the Pacific Northwest through no-tillage and intensified crop rotations	JOURNAL OF SOIL AND WATER CONSERVATION	United States	United States		0
882	WOS:000345025000017	Campbell, B; Chen, L; Dygert, C; Dick, W	Tillage and crop rotation impacts on greenhouse gas fluxes from soil at two long-term agronomic experimental sites in Ohio	JOURNAL OF SOIL AND WATER CONSERVATION	United States	United States		0
883	WOS:000345025000019	Daigh, AL; Helmers, MJ; Kladivko, E; Zhou, X; Goeken, R; Cavdini, J; Barker, D; Sawyer, J	Soil water during the drought of 2012 as affected by rye cover crops in fields in Iowa and Indiana	JOURNAL OF SOIL AND WATER CONSERVATION	United States	United States		0
884	WOS:000345325300009	Figueroa, E; Pasten, R	Economically valuing nature resources to promote conservation: An empirical application to Chile's national system of protected areas	PAPERS IN REGIONAL SCIENCE	Chile	Chile		1
885	WOS:000345184200008	Rathnayaka, K; Maheepala, S; Nawarathna, B; George, B; Malano, H; Arora, M; Roberts, P	Y Factors affecting the variability of household water use in Melbourne, Australia	RESOURCES CONSERVATION AND RECYCLING	Australia	Australia		0
886	WOS:000345184200022	Lakhan, C	Exploring the relationship between municipal promotion and education investments and recycling rate performance in Ontario, Canada	RESOURCES CONSERVATION AND RECYCLING	Canada	Canada		1
887	WOS:000344625500018	Jameson, JW; Willis, CKR	Activity of tree bats at anthropogenic tall structures: implications for mortality of bats at wind turbines	ANIMAL BEHAVIOUR	Canada	Canada		3
889	WOS:000344536600009	Omeja, PA; Jacob, AL; Lawes, MJ; Lwanga, JS; Rothman, JM; Tumwesigye, C; Chapman, CA	Changes in Elephant Abundance Affect Forest Composition or Regeneration?	BIOTROPICA	Uganda	Uganda		5
890	WOS:000344536600011	Hosaka, T; Niino, M; Kon, M; Ochi, T; Yamada, T; Fletcher, CD; Okuda, T	Impacts of Small-scale Clearings due to Selective logging on Dung Beetle Communities	BIOTROPICA	Malaysia	Japan		0
891	WOS:000344536600014	Vargas-Salinas, F; Dorado-Correa, A; Amezquita, A	Microclimate and Stream Noise Predict Geographic Divergence in the Auditory Signal of a Threatened Poison Frog	BIOTROPICA	Colombia	Colombia		1
892	WOS:000344536600016	Chasar, A; Harrigan, RJ; Holbrook, KM; Dietsch, TV; Fuller, TL; Wikelski, M; Smith, TB	Spatial and Temporal Patterns of Frugivorous Hornbill Movements in Central Africa and their Implications for Rain Forest Conservation	BIOTROPICA	Cameroon	United States		7
893	WOS:000344580900011	Bejenaru, L; Bodi, G; Stanc, S; Danu, M	MIDDLE HOLOCENE LANDSCAPE TO THE EAST OF CARPATHIANS: BIOARCHAEOLOGICAL CONSIDERATIONS ON THE CHALCOLITHIC SITE OF HOISESTI (IASI COUNTY, ROMANIA)	CARPATHIAN JOURNAL OF EARTH AND ENVIRONMENTAL SCIENCES	Romania	Romania		0
894	WOS:000344580900022	Biacsi, K; Kalmar, J	APPLIED GEOLOGY: MINERALOGY AND PETROGRAPHY OF THE BUILDING MATERIALS OF ARAC RUINED CHURCH (VOJVODINA, SERBIA)	CARPATHIAN JOURNAL OF EARTH AND ENVIRONMENTAL SCIENCES	Serbia	Hungary		0
895	WOS:000344645100001	Svenning, JC	New spatial and temporal perspectives on the assembly of biotas and communities Special issue: International Biogeography Society, 6th biennial International Conference	ECOGRAPHY	United States	Denmark		3
896	WOS:000344645100004	Dehling, DM; Fritz, SA; Topfer, T; Packert, M; Estler, P; Bohning-Gaese, K; Schleuning, M	Functional and phylogenetic diversity and assemblage structure of frugivorous birds along an elevational gradient in the tropical Andes	ECOGRAPHY	Bolivia	Germany		7
896	WOS:000344645100004	Dehling, DM; Fritz, SA; Topfer, T; Packert, M; Estler, P; Bohning-Gaese, K; Schleuning, M	Functional and phylogenetic diversity and assemblage structure of frugivorous birds along an elevational gradient in the tropical Andes	ECOGRAPHY	Peru	Germany		7
900	WOS:000344645100013	Davis, EB; McGuire, JL; Orcutt, JD	Ecological niche models of mammalian glacial refugia show consistent bias	ECOGRAPHY	Canada	United States		69
900	WOS:000344645100013	Davis, EB; McGuire, JL; Orcutt, JD	Ecological niche models of mammalian glacial refugia show consistent bias	ECOGRAPHY	United States	United States		69
901	WOS:000344476500001	Peh, KSH; Balmford, A; Field, RH; Lamb, A; Birch, JC; Bradbury, RB; Brown, C; Butchart, SHM; Lester, M; Morrison, R; Sedgwick, I; Soans, C; Stattersfield, AJ; Stroh, PA; Swetnam, RD; Thomas, DHL; Walpole, M; Warrington, S; Hughes, FMR	Benefits and costs of ecological restoration: Rapid assessment of changing ecosystem service values at a UK wetland	ECOLOGY AND EVOLUTION	United Kingdom	United Kingdom	YES	28
902	WOS:000344752000001	Rees, HC; Bishop, K; Middleditch, DJ; Patmore, JRM; Maddison, BC; Gough, KC	The application of eDNA for monitoring of the Great Crested Newt in the UK	ECOLOGY AND EVOLUTION	United Kingdom	United Kingdom	YES	11
904	WOS:000344752000010	Burns, LE; Frasier, TR; Broders, HG	Genetic connectivity among swarming sites in the wide ranging and recently declining little brown bat (Myotis lucifugus)	ECOLOGY AND EVOLUTION	Canada	Canada	YES	1
905	WOS:000344846200013	Torrubia, S; Mcrae, BH; Lawler, JJ; Hall, SA; Halabisky, M; Langdon, J; Case, M	Getting the most connectivity per conservation dollar	FRONTIERS IN ECOLOGY AND THE ENVIRONMENT	United States	United States		18
909	WOS:000344724600002	Steinwender, BM; Enkerli, J; Widmer, F; Eilenberg, J; Thorup-Kristensen, K; Meyling, NV	Molecular diversity of the entomopathogenic fungal Metarhizium community within an agroecosystem	JOURNAL OF INVERTEBRATE PATHOLOGY	Denmark	Denmark		0
910	WOS:000344623400016	Meyer, WM; Gary, DTA; Yeung, NW; Dirks, C; Leung, K; Leon, JA; Ressler, DTB; Curry, PA; Hayes, KA	Native arboreal land snails in the Mt Kaala Natural Area Reserve, Oahu, Hawaii, have similar plant preferences: implications for conservation	JOURNAL OF MOLLUSCAN STUDIES	United States	United States		0
912	WOS:000344782700014	Holubec, V; Hanzalova, A; Dumalasova, V; Bartos, P	Aegilops conservation and collection evaluation in the Czech Republic	JOURNAL OF SYSTEMATICS AND EVOLUTION	Czech Republic	Czech Republic		0
913	WOS:000345112500003	Ochoa-Ochoa, LM; Whittaker, RJ	Spatial and temporal variation in amphibian metacommunity structure in Chiapas, Mexico	JOURNAL OF TROPICAL ECOLOGY	Mexico	United Kingdom		0
914	WOS:000345112500006	Mohandass, D; Hughes, AC; Campbell, M; Davidar, P	Effects of patch size on liana diversity and distributions in the tropical montane evergreen forests of the Nilgiri Mountains, southern India	JOURNAL OF TROPICAL ECOLOGY	India	China		0
915	WOS:000344624200001	Ramos-Lara, N; Koprowski, JL	Deforestation and knowledge gaps threaten conservation of less charismatic species: status of the arboreal squirrels of Mexico	MAMMALIA	Mexico	United States		0
916	WOS:000344624200002	Cerboncini, RAS; Rubio, MBG; Bernardi, IP; Braga, TV; Roper, JJ; Passos, FC	Small mammal community structure and vertical space use preferences in nonfragmented Atlantic Forest	MAMMALIA	Brazil	Brazil		0
917	WOS:000344624200003	de la Sancha, NU	Patterns of small mammal diversity in fragments of subtropical Interior Atlantic Forest in eastern Paraguay	MAMMALIA	Paraguay	United States		1
918	WOS:000344624200005	Ramalho, FD; Miotto, RA; Martins, N; Galetti, PM	Maned wolf (Chrysocyon brachyurus) minimum population size and genetic diversity in a Cerrado protected area of southeastern Brazil revealed by fecal DNA analysis	MAMMALIA	Brazil	Brazil		0
919	WOS:000344624200007	Araujo, CC; da Silva, VMF	Spatial distribution of river dolphins, Inia geoffrensis (Iniidae), in the Araguaia River (central Brazil)	MAMMALIA	Brazil	Brazil		0
920	WOS:000344624200010	Garcia-Dominguez, JA; Rojas-Soto, OR; Galindo-Gonzalez, JR; Gonzalez-Romero, A; Pineda-Lopez, MD; Noa-Carrazana, JC	Present and future potential distribution of the endemic Perote ground squirrel (Xerospermophilus perotensis) under different climate change scenarios	MAMMALIA	Mexico	Mexico		0
921	WOS:000344624200011	Matsubayashi, H; Hanzawa, K; Kono, T; Ishige, T; Gakuhari, T; Lagan, P; Sunjoto, I; Sukor, JRA; Sinun, W; Ahmad, AH	First molecular data on Bornean banteng Bos javanicus lowi (Cetartiodactyla, Bovidae) from Sabah, Malaysian Borneo	MAMMALIA	Malaysia	Japan		0
922	WOS:000344624200016	Selvan, M; Lyngdoh, S; Gopi, GV; Habib, B	Density estimation of leopard cat Prionailurus bengalensis using capture-recapture sampling in lowland forest of Pakke Tiger Reserve, Arunachal Pradesh, India	MAMMALIA	India	India		0
923	WOS:000344632300002	Espinoza, TEB	Two New Species of Passiflora subg Decaloba (Passifloraceae) from Peru and Bolivia	NOVON	Bolivia	Peru		0
923	WOS:000344632300002	Espinoza, TEB	Two New Species of Passiflora subg Decaloba (Passifloraceae) from Peru and Bolivia	NOVON	Peru	Peru		0
925	WOS:000344599000027	Ziter, C; Bennett, EM; Gonzalez, A	Temperate forest fragments maintain aboveground carbon stocks out to the forest edge despite changes in community composition	OECOLOGIA	Canada	Canada		12
928	WOS:000344480300012	Beltran, RS; Kreidler, N; Van Vuren, DH; Morrison, SA; Zavaleta, ES; Newton, K; Tershy, BR; Croll, DA	Passive Recovery of Vegetation after Herbivore Eradication on Santa Cruz Island, California	RESTORATION ECOLOGY	United States	United States		15
929	WOS:000344480300017	Frick, KM; Ritchie, AL; Krauss, SL	Field of Dreams: Restitution of Pollinator Services in Restored Bird-Pollinated Plant Populations	RESTORATION ECOLOGY	Australia	Australia		1
930	WOS:000344523400008	Nair, T	Decentralization and the cultural politics of natural resource management in Kerala, India	SINGAPORE JOURNAL OF TROPICAL GEOGRAPHY	India	Australia		0
933	WOS:000343928900001	Granier, N; Hambuckers, A; Matsuzawa, T; Huynen, MC	Density Estimates and Nesting-Site Selection in Chimpanzees of the Nimba Mountains, Cote d'Ivoire, and Guinea	AMERICAN JOURNAL OF PRIMATOLOGY	Cote d'Ivoire	Belgium		1
933	WOS:000343928900001	Granier, N; Hambuckers, A; Matsuzawa, T; Huynen, MC	Density Estimates and Nesting-Site Selection in Chimpanzees of the Nimba Mountains, Cote d'Ivoire, and Guinea	AMERICAN JOURNAL OF PRIMATOLOGY	Guinea	Belgium		1
934	WOS:000343928900008	Takeshita, RSC; Bercovitch, FB; Huffman, MA; Mouri, K; Garcia, C; Rigaill, L; Shimizu, K	Environmental, Biological, and Social Factors Influencing Fecal Adrenal Steroid Concentrations in Female Japanese Macaques (Macaca fuscata)	AMERICAN JOURNAL OF PRIMATOLOGY	Japan	Japan		2
939	WOS:000344387800013	Marcelino, JAP; Weber, E; Silva, L; Garcia, PV; Soares, AO	Expedient Metrics to Describe Plant Community Change Across Gradients of Anthropogenic Influence	ENVIRONMENTAL MANAGEMENT	Portugal	Portugal		1
940	WOS:000344387800017	Qiu, JL; Shen, ZY; Chen, L; Xie, H; Sun, CC; Huang, Q	The Stakeholder Preference for Best Management Practices in the Three Gorges Reservoir Region	ENVIRONMENTAL MANAGEMENT	China	China		0
941	WOS:000344387800018	Rahman, HMT; Sarker, SK; Hickey, GM; Haque, MM; Das, N	Informal Institutional Responses to Government Interventions: Lessons from Madhupur National Park, Bangladesh	ENVIRONMENTAL MANAGEMENT	Bangladesh	Canada		0
942	WOS:000344387800019	Su, MM; Wall, G; Ma, Z	Assessing Ecotourism from a Multi-stakeholder Perspective: Xingkai Lake National Nature Reserve, China	ENVIRONMENTAL MANAGEMENT	China	China		0
943	WOS:000344387800020	Gocmen, ZA	Exploring Land Developer Perspectives on Conservation Subdivision Design and Environmentally Sustainable Land Development	ENVIRONMENTAL MANAGEMENT	United States	United States		0
944	WOS:000344387800021	Martini, NF; Nelson, KC; Dahmus, ME	Exploring Homeowner Diffusion of Yard Care Knowledge as One Step Toward Improving Urban Ecosystems	ENVIRONMENTAL MANAGEMENT	United States	United States		3
947	WOS:000344017100006	Facey, SL; Botham, MS; Heard, MS; Pywell, RF; Staley, JT	Moth communities and agri-environment schemes: Examining the effects of hedgerow cutting regime on diversity, abundance, and parasitism	INSECT CONSERVATION AND DIVERSITY	United Kingdom	United Kingdom		3
948	WOS:000344017100008	Munoz, I; Dall'olio, R; Lodesani, M; De la Rua, P	Estimating introgression in Apis mellifera siciliana populations: are the conservation islands really effective?	INSECT CONSERVATION AND DIVERSITY	Italy	Spain		2
949	WOS:000344339500017	Rodewald, AD; Rohr, RP; Fortuna, MA; Bascompte, J	Community-level demographic consequences of urbanization: an ecological network approach	JOURNAL OF ANIMAL ECOLOGY	United States	United States		9
950	WOS:000344339500018	Swanson, A; Caro, T; Davies-Mostert, H; Mills, MGL; Macdonald, DW; Borner, M; Masenga, E; Packer, C	Cheetahs and wild dogs show contrasting patterns of suppression by lions	JOURNAL OF ANIMAL ECOLOGY	Tanzania	United States		48
951	WOS:000344333800005	Archer, SR; Predick, KI	An ecosystem services perspective on brush management: research priorities for competing land-use objectives	JOURNAL OF ECOLOGY	United States	United States		11
953	WOS:000344333800022	Enright, NJ; Fontaine, JB; Lamont, BB; Miller, BP; Westcott, VC	Resistance and resilience to changing climate and fire regime depend on plant functional traits	JOURNAL OF ECOLOGY	Australia	Australia		26
956	WOS:000344382900004	Davis, DM; Reese, KP; Gardner, SC	Demography, Reproductive Ecology, and Variation in Survival of Greater Sage-Grouse in Northeastern California	JOURNAL OF WILDLIFE MANAGEMENT	United States	United States		0
957	WOS:000344382900008	Morrison, CD; Boyce, MS; Nielsen, SE; Bacon, MM	Habitat Selection of a Re-Colonized Cougar Population in Response to Seasonal Fluctuations of Human Activity	JOURNAL OF WILDLIFE MANAGEMENT	Canada	Canada		5
958	WOS:000344382900010	Sutherland, DR; Dann, P; Jessop, RE	Evaluation of Artificial Nest Sites for Long-Term Conservation of a Burrow-Nesting Seabird	JOURNAL OF WILDLIFE MANAGEMENT	Australia	Australia		2
959	WOS:000344382900013	Bauder, JM; Castellano, C; Jensen, JB; Stevenson, DJ; Jenkins, CL	Comparison of Movements, Body Weight, and Habitat Selection Between Translocated and Resident Gopher Tortoises	JOURNAL OF WILDLIFE MANAGEMENT	United States	United States		1
960	WOS:000344382900015	Villanueva, C; Walker, BG; Bertellotti, M	Seasonal Variation in the Physiological and Behavioral Responses to Tourist Visitation in Magellanic Penguins	JOURNAL OF WILDLIFE MANAGEMENT	Argentina	Argentina		0
961	WOS:000344382900018	Kusumoto, B; Kubota, Y	Phylogenetic Patterns Predicting Variations in Bark-Stripping by Sika Deer	JOURNAL OF WILDLIFE MANAGEMENT	Japan	Japan		0
962	WOS:000344223900004	Troup, G; Dutka, TL	Osmotic concentration of prey affects food discrimination behaviour in the Australian pelican	JOURNAL OF ZOOLOGY	Australia	Australia		5
963	WOS:000344223900005	Perez-Barberia, FJ; Duff, EI; Brewer, MJ; Guinness, FE	Evaluation of methods to age Scottish red deer: the balance between accuracy and practicality	JOURNAL OF ZOOLOGY	United Kingdom	United Kingdom		4
964	WOS:000344315100010	Kon, Y; Ohmura, Y	Regeneration of Pseudocyphellaria aurata transplanted on a tree in Japan	LICHENOLOGIST	Japan	Japan		0
967	WOS:000344374000012	Garrick, RC; Benavides, E; Russello, MA; Hyseni, C; Edwards, DL; Gibbs, JP; Tapia, W; Ciofi, C; Caccone, A	Lineage fusion in Galapagos giant tortoises	MOLECULAR ECOLOGY	Ecuador	United States		14
968	WOS:000343928400014	Goyert, HF; Manne, LL; Veit, RR	Facilitative interactions among the pelagic community of temperate migratory terns, tunas and dolphins	OIKOS	United States	United States		16
969	WOS:000344181700005	Baskaran, P; Van Staden, J	Plant regeneration via somatic embryogenesis in Drimia robusta	PLANT CELL TISSUE AND ORGAN CULTURE	South Africa	South Africa		0
970	WOS:000344154400004	Ulrich, E; Perkins, L	Bromus inermis and Elymus canadensis but not Poa pratensis demonstrate strong competitive effects and all benefit from priority	PLANT ECOLOGY	United States	United States		0
973	WOS:000344442200015	Goyal, RK; Mattoo, AK	Multitasking antimicrobial peptides in plant development and host defense against biotic/abiotic stress	PLANT SCIENCE	United Kingdom	Canada		0
975	WOS:000344175100007	Rodriguez-Pena, RA; Jestrow, B; Cinea, W; Veloz, A; Jimenez-Rodriguez, F; Garcia, R; Meerow, AW; Griffith, MP; Maunder, M; Francisco-Ortega, J	Conservation and genetics of two Critically Endangered Hispaniolan palms: genetic erosion of Pseudophoenix lediniana in contrast to P-ekmanii	PLANT SYSTEMATICS AND EVOLUTION	Haiti	United States		0
976	WOS:000344175100010	Adamidis, GC; Dimitrakopoulos, PG; Manolis, A; Papageorgiou, AC	Genetic diversity and population structure of the serpentine endemic Ni hyperaccumulator Alyssum lesbiacum	PLANT SYSTEMATICS AND EVOLUTION	Greece	Greece		1
977	WOS:000344175100011	Kumar, A; Rajpal, VR; Raina, R; Chaudhary, M; Raina, SN	Nuclear DNA assay of the wild endangered medicinal and aromatic Indian Himalayan Valeriana jatamansi germplasm with multiple DNA markers: implications for genetic enhancement, domestication and ex situ conservation	PLANT SYSTEMATICS AND EVOLUTION	India	India		0
979	WOS:000343915200019	Mikic, A; Smykal, P; Kenicer, G; Vishnyakova, M; Sarukhanyan, N; Akopian, JA; Vanyan, A; Gabrielyan, I; Smykalova, I; Sherbakova, E; Zoric, L; Atlagic, J; Zeremski-Skoric, T; Cupina, B; Krstic, D; Jajic, I; Antanasovic, S; Dordevic, V; Mihailovic, V; Ivanov, A; Ochatt, S; Toker, C; Zlatkovic, B; Ambrose, M	Beauty will save the world, but will the world save beauty? The case of the highly endangered Vavilovia formosa (Stev) Fed	PLANTA	Armenia	Serbia		0
979	WOS:000343915200019	Mikic, A; Smykal, P; Kenicer, G; Vishnyakova, M; Sarukhanyan, N; Akopian, JA; Vanyan, A; Gabrielyan, I; Smykalova, I; Sherbakova, E; Zoric, L; Atlagic, J; Zeremski-Skoric, T; Cupina, B; Krstic, D; Jajic, I; Antanasovic, S; Dordevic, V; Mihailovic, V; Ivanov, A; Ochatt, S; Toker, C; Zlatkovic, B; Ambrose, M	Beauty will save the world, but will the world save beauty? The case of the highly endangered Vavilovia formosa (Stev) Fed	PLANTA	Azerbaijan	Serbia		0
979	WOS:000343915200019	Mikic, A; Smykal, P; Kenicer, G; Vishnyakova, M; Sarukhanyan, N; Akopian, JA; Vanyan, A; Gabrielyan, I; Smykalova, I; Sherbakova, E; Zoric, L; Atlagic, J; Zeremski-Skoric, T; Cupina, B; Krstic, D; Jajic, I; Antanasovic, S; Dordevic, V; Mihailovic, V; Ivanov, A; Ochatt, S; Toker, C; Zlatkovic, B; Ambrose, M	Beauty will save the world, but will the world save beauty? The case of the highly endangered Vavilovia formosa (Stev) Fed	PLANTA	Georgia	Serbia		0
979	WOS:000343915200019	Mikic, A; Smykal, P; Kenicer, G; Vishnyakova, M; Sarukhanyan, N; Akopian, JA; Vanyan, A; Gabrielyan, I; Smykalova, I; Sherbakova, E; Zoric, L; Atlagic, J; Zeremski-Skoric, T; Cupina, B; Krstic, D; Jajic, I; Antanasovic, S; Dordevic, V; Mihailovic, V; Ivanov, A; Ochatt, S; Toker, C; Zlatkovic, B; Ambrose, M	Beauty will save the world, but will the world save beauty? The case of the highly endangered Vavilovia formosa (Stev) Fed	PLANTA	Iran	Serbia		0
979	WOS:000343915200019	Mikic, A; Smykal, P; Kenicer, G; Vishnyakova, M; Sarukhanyan, N; Akopian, JA; Vanyan, A; Gabrielyan, I; Smykalova, I; Sherbakova, E; Zoric, L; Atlagic, J; Zeremski-Skoric, T; Cupina, B; Krstic, D; Jajic, I; Antanasovic, S; Dordevic, V; Mihailovic, V; Ivanov, A; Ochatt, S; Toker, C; Zlatkovic, B; Ambrose, M	Beauty will save the world, but will the world save beauty? The case of the highly endangered Vavilovia formosa (Stev) Fed	PLANTA	Iraq	Serbia		0
979	WOS:000343915200019	Mikic, A; Smykal, P; Kenicer, G; Vishnyakova, M; Sarukhanyan, N; Akopian, JA; Vanyan, A; Gabrielyan, I; Smykalova, I; Sherbakova, E; Zoric, L; Atlagic, J; Zeremski-Skoric, T; Cupina, B; Krstic, D; Jajic, I; Antanasovic, S; Dordevic, V; Mihailovic, V; Ivanov, A; Ochatt, S; Toker, C; Zlatkovic, B; Ambrose, M	Beauty will save the world, but will the world save beauty? The case of the highly endangered Vavilovia formosa (Stev) Fed	PLANTA	Lebanon	Serbia		0
979	WOS:000343915200019	Mikic, A; Smykal, P; Kenicer, G; Vishnyakova, M; Sarukhanyan, N; Akopian, JA; Vanyan, A; Gabrielyan, I; Smykalova, I; Sherbakova, E; Zoric, L; Atlagic, J; Zeremski-Skoric, T; Cupina, B; Krstic, D; Jajic, I; Antanasovic, S; Dordevic, V; Mihailovic, V; Ivanov, A; Ochatt, S; Toker, C; Zlatkovic, B; Ambrose, M	Beauty will save the world, but will the world save beauty? The case of the highly endangered Vavilovia formosa (Stev) Fed	PLANTA	Russian Federation	Serbia		0
979	WOS:000343915200019	Mikic, A; Smykal, P; Kenicer, G; Vishnyakova, M; Sarukhanyan, N; Akopian, JA; Vanyan, A; Gabrielyan, I; Smykalova, I; Sherbakova, E; Zoric, L; Atlagic, J; Zeremski-Skoric, T; Cupina, B; Krstic, D; Jajic, I; Antanasovic, S; Dordevic, V; Mihailovic, V; Ivanov, A; Ochatt, S; Toker, C; Zlatkovic, B; Ambrose, M	Beauty will save the world, but will the world save beauty? The case of the highly endangered Vavilovia formosa (Stev) Fed	PLANTA	Syria	Serbia		0
979	WOS:000343915200019	Mikic, A; Smykal, P; Kenicer, G; Vishnyakova, M; Sarukhanyan, N; Akopian, JA; Vanyan, A; Gabrielyan, I; Smykalova, I; Sherbakova, E; Zoric, L; Atlagic, J; Zeremski-Skoric, T; Cupina, B; Krstic, D; Jajic, I; Antanasovic, S; Dordevic, V; Mihailovic, V; Ivanov, A; Ochatt, S; Toker, C; Zlatkovic, B; Ambrose, M	Beauty will save the world, but will the world save beauty? The case of the highly endangered Vavilovia formosa (Stev) Fed	PLANTA	Turkey	Serbia		0
980	WOS:000343989000003	Hamann, EJ; Kennedy, BP; Whited, DC; Stanford, JA	SPATIAL VARIABILITY IN SPAWNING HABITAT SELECTION BY CHINOOK SALMON (ONCORHYNCHUS TSHAWYTSCHA) IN A WILDERNESS RIVER	RIVER RESEARCH AND APPLICATIONS	United States	United States		0
981	WOS:000343989000005	Taylor, EB; Yau, MM; Mattock, AB	POPULATION STRUCTURE IN THREE SPECIES OF CO-DISTRIBUTED SALMONID FISHES IN THE PEACE RIVER AND TRIBUTARIES NEAR A MAJOR PROPOSED HYDROELECTRIC DEVELOPMENT IN NORTHEASTERN BRITISH COLUMBIA, CANADA	RIVER RESEARCH AND APPLICATIONS	Canada	Canada		1
982	WOS:000343989000006	Smith, DM; Finch, DM	USE OF NATIVE AND NONNATIVE NEST PLANTS BY RIPARIAN-NESTING BIRDS ALONG TWO STREAMS IN NEW MEXICO	RIVER RESEARCH AND APPLICATIONS	United States	United States		2
983	WOS:000344371000001	Vogler, RE; Beltramino, AA; Peso, JG; Rumi, A	Threatened gastropods under the evolutionary genetic species concept: redescription and new species of the genus Aylacostoma (Gastropoda: Thiaridae) from High Parana River (Argentina-Paraguay)	ZOOLOGICAL JOURNAL OF THE LINNEAN SOCIETY	Argentina	Argentina		5
983	WOS:000344371000001	Vogler, RE; Beltramino, AA; Peso, JG; Rumi, A	Threatened gastropods under the evolutionary genetic species concept: redescription and new species of the genus Aylacostoma (Gastropoda: Thiaridae) from High Parana River (Argentina-Paraguay)	ZOOLOGICAL JOURNAL OF THE LINNEAN SOCIETY	Paraguay	Argentina		5
985	WOS:000344013400011	Shryock, DF; Esque, TC; Hughes, L	POPULATION VIABILITY OF PEDIOCACTUS BRADYI (CACTACEAE) IN A CHANGING CLIMATE	AMERICAN JOURNAL OF BOTANY	United States	United States		7
986	WOS:000344013400012	Weisenberger, LA; Weller, SG; Sakai, AK	REMNANTS OF POPULATIONS PROVIDE EFFECTIVE SOURCE MATERIAL FOR REINTRODUCTION OF AN ENDANGERED HAWAIIAN PLANT, SCHIEDEA KAALAE (CARYOPHYLLACEAE)	AMERICAN JOURNAL OF BOTANY	United States	United States		2
987	WOS:000343800300016	Norbury, G; Hutcheon, A; Reardon, J; Daigneault, A	Pest fencing or pest trapping: A bio-economic analysis of cost-effectiveness	AUSTRAL ECOLOGY	New Zealand	New Zealand		4
988	WOS:000343800300018	Bruton, MJ; Mcalpine, CA; Smith, AG; Franklin, CE	The importance of underground shelter resources for reptiles in dryland landscapes: A woma python case study	AUSTRAL ECOLOGY	Australia	Australia		4
989	WOS:000343800300019	Hancock, N; Gallagher, R	How ready are we to move species threatened from climate change? Insights into the assisted colonization debate from Australia	AUSTRAL ECOLOGY	Australia	Australia		0
990	WOS:000343800300022	Schultz, NL; Reid, N; Lodge, G; Hunter, JT	Broad-scale patterns in plant diversity vary between land uses in a variegated temperate Australian agricultural landscape	AUSTRAL ECOLOGY	Australia	Australia		0
991	WOS:000343908600001	Ribeiro, S; Fernandes, JP; Espirito-Santo, MD	Diversity and floristic patterns of mediterranean grasslands: the relative influence of environmental and land management factors	BIODIVERSITY AND CONSERVATION	Portugal	Portugal		0
992	WOS:000343908600003	Christe, C; Kozlowski, G; Frey, D; Fazan, L; Betrisey, S; Pirintsos, S; Gratzfeld, J; Naciri, Y	Do living ex situ collections capture the genetic variation of wild populations? A molecular analysis of two relict tree species, Zelkova abelica and Zelkova carpinifolia	BIODIVERSITY AND CONSERVATION	Greece	Switzerland		0
993	WOS:000343908600004	Kim, JY; Do, Y; Im, RY; Kim, GY; Joo, GJ	Use of large web-based data to identify public interest and trends related to endangered species	BIODIVERSITY AND CONSERVATION	South Korea	South Africa		0
994	WOS:000343908600006	Weber, SB; Weber, N; Ellick, J; Avery, A; Frauenstein, R; Godley, BJ; Sim, J; Williams, N; Broderick, AC	Recovery of the South Atlantic's largest green turtle nesting population	BIODIVERSITY AND CONSERVATION	Saint Helena	Guyana		54
995	WOS:000343908600007	Cabrelli, AL; Stow, AJ; Hughes, L	A framework for assessing the vulnerability of species to climate change: a case study of the Australian elapid snakes	BIODIVERSITY AND CONSERVATION	Australia	Australia		0
996	WOS:000343908600008	Vasconcelos, PB; Araujo, GM; Bruna, EM	The role of roadsides in conserving Cerrado plant diversity	BIODIVERSITY AND CONSERVATION	Brazil	Brazil		0
997	WOS:000343908600009	Last, L; Arndorfer, M; Balazs, K; Dennis, P; Dyman, T; Fjellstad, W; Friedel, JK; Herzog, F; Jeanneret, P; Luscher, G; Moreno, G; Kwikiriza, N; Gomiero, T; Paoletti, MG; Pointereau, P; Sarthou, JP; Stoyanova, S; Wolfrum, S; Kolliker, R	Indicators for the on-farm assessment of crop cultivar and livestock breed diversity: a survey-based participatory approach	BIODIVERSITY AND CONSERVATION	Uganda	Switzerland		0
998	WOS:000343908600010	Talle, M; Bergman, KO; Paltto, H; Pihlgren, A; Svensson, R; Westerberg, L; Wissman, J; Milberg, P	Mowing for biodiversity: grass trimmer and knife mower perform equally well	BIODIVERSITY AND CONSERVATION	Sweden	Sweden		8
999	WOS:000343908600011	Luiselli, L; Capula, M; Burke, RL; Rugiero, L; Capizzi, D	Sighting frequency decreases over two decades in three populations of Testudo hermanni from central Italy	BIODIVERSITY AND CONSERVATION	Italy	Italy		0
1001	WOS:000343908600013	Tawatao, N; Lucey, JM; Senior, M; Benedick, S; Khen, CV; Hill, JK; Hamer, KC	Biodiversity of leaf-litter ants in fragmented tropical rainforests of Borneo: the value of publically and privately managed forest fragments	BIODIVERSITY AND CONSERVATION	Malaysia	United Kingdom		0
1003	WOS:000343908600016	Ma, YP; Nielsen, J; Chamberlain, DF; Li, XY; Sun, WB	The conservation of Rhododendrons is of greater urgency than has been previously acknowledged in China	BIODIVERSITY AND CONSERVATION	China	China		0
1005	WOS:000343923400010	Ren, ZX; Wang, H; Bernhardt, P; Camilo, G; Li, DZ	Which food-mimic floral traits and environmental factors influence fecundity in a rare orchid, Calanthe yaoshanensis?	BOTANICAL JOURNAL OF THE LINNEAN SOCIETY	China	China		0
1006	WOS:000343865200002	Pool, TK; Grenouillet, G; Villeger, S	Species contribute differently to the taxonomic, functional, and phylogenetic alpha and beta diversity of freshwater fish communities	DIVERSITY AND DISTRIBUTIONS	France	France		1
1007	WOS:000343865200003	Lion, MB; Garda, AA; Fonseca, CR	Split distance: a key landscape metric shaping amphibian populations and communities in forest fragments	DIVERSITY AND DISTRIBUTIONS	Brazil	Brazil		1
1008	WOS:000343865200005	Poudel, RC; Moller, M; Liu, J; Gao, LM; Baral, SR; Li, DZ	Low genetic diversity and high inbreeding of the endangered yews in Central Himalaya: implications for conservation of their highly fragmented populations	DIVERSITY AND DISTRIBUTIONS	China	China		0
1008	WOS:000343865200005	Poudel, RC; Moller, M; Liu, J; Gao, LM; Baral, SR; Li, DZ	Low genetic diversity and high inbreeding of the endangered yews in Central Himalaya: implications for conservation of their highly fragmented populations	DIVERSITY AND DISTRIBUTIONS	Nepal	China		0
1009	WOS:000343865200006	Barbet-Massin, M; Jetz, W	A 40-year, continent-wide, multispecies assessment of relevant climate predictors for species distribution modelling	DIVERSITY AND DISTRIBUTIONS	United States	United States		0
1011	WOS:000343865200011	Guo, QF	Plant hybridization: the role of human disturbance and biological invasion	DIVERSITY AND DISTRIBUTIONS	United States	United States	YES	0
1013	WOS:000343899900007	Zeleke, KT; Anwar, M; Liu, DL	Managing crop stubble during fallow period for soil water conservation: field experiment and modelling	ENVIRONMENTAL EARTH SCIENCES	Australia	Australia		0
1014	WOS:000343852500013	Villamor, GB; Le, QB; Djanibekov, U; van Noordwijk, M; Vlek, PLG	Biodiversity in rubber agroforests, carbon emissions, and rural livelihoods: An agent-based model of land-use dynamics in lowland Sumatra	ENVIRONMENTAL MODELLING & SOFTWARE	Indonesia	Germany		1
1015	WOS:000343852500032	Gilboa, Y; Gal, G; Friedler, E	Defining limits to multiple and simultaneous anthropogenic stressors in a lake ecosystem - Lake Kinneret as a case study	ENVIRONMENTAL MODELLING & SOFTWARE	Israel	Israel		0
1016	WOS:000343730600007	Cattarino, L; McAlpine, CA; Rhodes, JR	Land-use drivers of forest fragmentation vary with spatial scale	GLOBAL ECOLOGY AND BIOGEOGRAPHY	Australia	Australia		4
1017	WOS:000343730600014	Yang, WJ; Ma, KP; Kreft, H	Environmental and socio-economic factors shaping the geography of floristic collections in China	GLOBAL ECOLOGY AND BIOGEOGRAPHY	China	China		1
1018	WOS:000343916000010	Nistelberger, H; Gibson, N; Macdonald, B; Tapper, SL; Byrne, M	Phylogeographic evidence for two mesic refugia in a biodiversity hotspot	HEREDITY	Australia	Australia		3
1020	WOS:000343867200002	Bendiksby, M; Mazzoni, S; Jorgensen, MH; Halvorsen, R; Holien, H	Combining genetic analyses of archived specimens with distribution modelling to explain the anomalous distribution of the rare lichen Staurolemma omphalarioides: long-distance dispersal or vicariance?	JOURNAL OF BIOGEOGRAPHY	Norway	Norway		0
1021	WOS:000343867200003	Tapper, SL; Byrne, M; Yates, CJ; Keppel, G; Hopper, SD; Van Niel, K; Schut, AGT; Mucina, L; Wardell-Johnson, GW	Prolonged isolation and persistence of a common endemic on granite outcrops in both mesic and semi-arid environments in south-western Australia	JOURNAL OF BIOGEOGRAPHY	Australia	Australia	YES	1
1024	WOS:000343867500003	Bennett, JA; Stotz, GC; Cahill, JF	Patterns of phylogenetic diversity are linked to invasion impacts, not invasion resistance, in a native grassland	JOURNAL OF VEGETATION SCIENCE	Canada	Estonia		2
1025	WOS:000343867500006	Arellano, G; Cala, V; Macia, MJ	Niche breadth of oligarchic species in Amazonian and Andean rain forests	JOURNAL OF VEGETATION SCIENCE	Bolivia	Spain		0
1026	WOS:000343867500013	Veldman, JW; Brudvig, LA; Damschen, EI; Orrock, JL; Mattingly, WB; Walker, JL	Fire frequency, agricultural history and themultivariate control of pine savanna understorey plant diversity	JOURNAL OF VEGETATION SCIENCE	United States	United States		1
1027	WOS:000343869000007	Joly, CA; Metzger, JP; Tabarelli, M	Experiences from the Brazilian Atlantic Forest: ecological findings and conservation initiatives	NEW PHYTOLOGIST	Brazil	Brazil		4
1029	WOS:000344343500006	Yadava, SK; Paritosh, K; Panjabi-Massand, P; Gupta, V; Chandra, A; Sodhi, YS; Pradhan, AK; Pental, D	Tetralocular ovary and high silique width in yellow sarson lines of Brassica rapa (subspecies trilocularis) are due to a mutation in Bra034340 gene, a homologue of CLAVATA3 in Arabidopsis	THEORETICAL AND APPLIED GENETICS	India	India		0
1030	WOS:000343913200022	Bak, JL	Critical Loads for Nitrogen Based on Criteria for Biodiversity Conservation	WATER AIR AND SOIL POLLUTION	Denmark	Denmark		0
1032	WOS:000343866100002	Hung, CM; Hung, HY; Yeh, CF; Fu, YQ; Chen, D; Lei, F; Yao, CT; Yao, CJ; Yang, XJ; Lai, YT; Li, SH	Species delimitation in the Chinese bamboo partridge Bambusicola thoracica (Phasianidae; Aves)	ZOOLOGICA SCRIPTA	China	China		2
1033	WOS:000343866100008	Klaus, S; Fernandez, K; Yeo, DCJ	Phylogeny of the freshwater crabs of the Western Ghats (Brachyura, Gecarcinucidae)	ZOOLOGICA SCRIPTA	India	China		0
1035	WOS:000343659300003	Lawton, RN; Rudd, MA	A Narrative Policy Approach to Environmental Conservation	AMBIO	United Kingdom	United Kingdom		1
1036	WOS:000343659300011	Engdawork, A; Bork, HR	Long-Term Indigenous Soil Conservation Technology in the Chencha Area, Southern Ethiopia: Origin, Characteristics, and Sustainability	AMBIO	Ethiopia	Ethiopia		0
1037	WOS:000343717900006	Palomo, I; Martin-Lopez, B; Alcorlo, P; Montes, C	Limitations of Protected Areas Zoning in Mediterranean Cultural Landscapes Under the Ecosystem Services Approach	ECOSYSTEMS	Spain	Spain		6
1038	WOS:000343654500011	Chen, CP; Hwang, RL; Shih, WM	Effect of fee-for-service air-conditioning management in balancing thermal comfort and energy usage	INTERNATIONAL JOURNAL OF BIOMETEOROLOGY	China	China		0
1039	WOS:000343654500015	Amat-Valero, M; Calero-Torralbo, MA; Vaclav, R; Valera, F	Cavity types and microclimate: implications for ecological, evolutionary, and conservation studies	INTERNATIONAL JOURNAL OF BIOMETEOROLOGY	Spain	Spain		0
1040	WOS:000343388900002	Greco, SE; Larsen, EW	Ecological design of multifunctional open channels for flood control and conservation planning	LANDSCAPE AND URBAN PLANNING	United States	United States		1
1041	WOS:000343388900003	Serret, H; Raymond, R; Foltete, JC; Clergeau, P; Simon, L; Machon, N	Potential contributions of green spaces at business sites to the ecological network in an urban agglomeration: The case of the Ile-de-France region, France	LANDSCAPE AND URBAN PLANNING	France	France		0
1042	WOS:000343388900007	Vaughn, RM; Hostetler, M; Escobedo, FJ; Jones, P	The influence of subdivision design and conservation of open space on carbon storage and sequestration	LANDSCAPE AND URBAN PLANNING	United States	United States		15
1043	WOS:000343648700001	Bastian, O; Grunewald, K; Syrbe, RU; Walz, U; Wende, W	Landscape services: the concept and its practical relevance	LANDSCAPE ECOLOGY	Germany	Germany		0
1044	WOS:000343648700004	Lane-deGraaf, KE; Fuentes, A; Hollocher, H	Landscape genetics reveal fine-scale boundaries in island populations of Indonesian long-tailed macaques	LANDSCAPE ECOLOGY	Indonesia	United States		0
1045	WOS:000343648700005	Kalinski, A; Banbura, M; Gladalski, M; Markowski, M; Skwarska, J; Wawrzyniak, J; Zielinski, P; Cyzewska, I; Banbura, J	Landscape patterns of variation in blood glucose concentration of nestling blue tits (Cyanistes caeruleus)	LANDSCAPE ECOLOGY	Poland	Poland		1
1047	WOS:000343805400009	Larsen, PA; Campbell, CR; Yoder, AD	Next-generation approaches to advancing eco-immunogenomic research in critically endangered primates	MOLECULAR ECOLOGY RESOURCES	Madagascar	United States		51
1049	WOS:000343805400017	El Mujtar, VA; Gallo, LA; Lang, T; Garnier-Gere, P	Development of genomic resources for Nothofagus species using next-generation sequencing data	MOLECULAR ECOLOGY RESOURCES	Argentina	Argentina		0
1049	WOS:000343805400017	El Mujtar, VA; Gallo, LA; Lang, T; Garnier-Gere, P	Development of genomic resources for Nothofagus species using next-generation sequencing data	MOLECULAR ECOLOGY RESOURCES	Chile	Argentina		0
1050	WOS:000343613100001	Wang, YB; Wu, PT; Engel, BA; Sun, SK	Application of water footprint combined with a unified virtual crop pattern to evaluate crop water productivity in grain production in China	SCIENCE OF THE TOTAL ENVIRONMENT	China	China		0
1051	WOS:000343613100067	Bhatti, A; Cresser, MS	Disruption of the naturally evolved N conservation strategy in soil under grassland at a sports field in York, UK	SCIENCE OF THE TOTAL ENVIRONMENT	United Kingdom	United Kingdom		0
1053	WOS:000343613100075	Tarroja, B; AghaKouchak, A; Sobhani, R; Feldman, D; Jiang, S; Samuelsen, S	Evaluating options for Balancing the Water-Electricity Nexus in California: Part 1-Securing Water Availability	SCIENCE OF THE TOTAL ENVIRONMENT	United States	United States		0
1054	WOS:000343051400007	Moraes, AB; Wilhelm, AE; Boelter, T; Stenert, C; Schulz, UH; Maltchik, L	Reduced riparian zone width compromises aquatic macroinvertebrate communities in streams of southern Brazil	ENVIRONMENTAL MONITORING AND ASSESSMENT	Brazil	Brazil		2
1055	WOS:000343051400049	Yetis, AD; Selek, Z; Seckin, G; Davutluoglu, OI	Water quality of Mediterranean coastal plains: conservation implications from the Akyatan Lagoon, Turkey	ENVIRONMENTAL MONITORING AND ASSESSMENT	Turkey	Turkey		0
1056	WOS:000343051400060	Rosa, BJFV; Rodrigues, LFT; de Oliveira, GS; Alves, RD	Chironomidae and Oligochaeta for water quality evaluation in an urban river in southeastern Brazil	ENVIRONMENTAL MONITORING AND ASSESSMENT	Brazil	Brazil		0
1057	WOS:000343051400067	Petroselli, A; Leone, A; Ripa, MN; Recanatesi, F	Linking phosphorus export and hydrologic modeling: a case study in Central Italy	ENVIRONMENTAL MONITORING AND ASSESSMENT	Italy	Italy		0
1058	WOS:000343051400071	Mozumder, C; Tripathi, NK; Tipdecho, T	Ecosystem evaluation (1989-2012) of Ramsar wetland Deepor Beel using satellite-derived indices	ENVIRONMENTAL MONITORING AND ASSESSMENT	India	Thailand		0
1059	WOS:000343051400081	Xiao, J; Wang, YF; Shi, P; Yang, L; Chen, LD	Potential effects of large linear pipeline construction on soil and vegetation in ecologically fragile regions	ENVIRONMENTAL MONITORING AND ASSESSMENT	China	China		0
1060	WOS:000343141300009	Bolton, M; Stanbury, A; Baylis, AMM; Cuthbert, R	Impact of introduced house mice (Mus musculus) on burrowing seabirds on Steeple Jason and Grand Jason Islands, Falklands, South Atlantic	POLAR BIOLOGY	Falkland Islands	United Kingdom		16
1061	WOS:000342656100006	Thebaud, O; Ellis, N; Little, LR; Doyen, L; Marriott, RJ	Viability trade-offs in the evaluation of strategies to manage recreational fishing in a marine park	ECOLOGICAL INDICATORS	Australia	Australia		0
1062	WOS:000342656100014	Hu, XS; Wu, CZ; Hong, W; Qiu, RZ; Li, J; Hong, T	Forest cover change and its drivers in the upstream area of the Minjiang River, China	ECOLOGICAL INDICATORS	China	China		1
1063	WOS:000342656100017	Toledo, D; Sanderson, M; Johnson, H; Reeves, JL; Derner, JD; Vermeire, L; Hendrickson, J	Evaluating plant biodiversity measurements and exotic species detection in National Resources Inventory Sampling protocols using examples from the Northern Great Plains of the USA	ECOLOGICAL INDICATORS	United States	United States		2
1064	WOS:000342656100023	McDonough, S; Gallardo, W; Berg, H; Trai, NV; Yen, NQ	Wetland ecosystem service values and shrimp aquaculture relationships in Can Gio, Vietnam	ECOLOGICAL INDICATORS	Vietnam	Thailand		0
1065	WOS:000342656100027	Jiang, PH; Cheng, L; Li, MC; Zhao, RF; Huang, QH	Analysis of landscape fragmentation processes and driving forces in wetlands in arid areas: A case study of the middle reaches of the Heihe River, China	ECOLOGICAL INDICATORS	China	China		0
1066	WOS:000342656100030	Luft, L; Neumann, C; Freude, M; Blaum, N; Jeltsch, F	Hyperspectral modeling of ecological indicators - A new approach for monitoring former military training areas	ECOLOGICAL INDICATORS	United States	Germany		1
1067	WOS:000342656100031	Vasconcelos, HL; Frizzo, TLM; Pacheco, R; Maravalhas, JB; Camacho, GP; Carvalho, KS; Koch, EBA; Pujol-Luz, JR	Evaluating sampling sufficiency and the use of surrogates for assessing ant diversity in a Neotropical biodiversity hotspot	ECOLOGICAL INDICATORS	Brazil	Brazil		0
1068	WOS:000342656100035	McCollin, D	Reconstructing long-term ecological data from annual census returns: A test for observer bias in counts of bird populations on Skokholm 1928-2002	ECOLOGICAL INDICATORS	United Kingdom	United Kingdom		6
1069	WOS:000342656100037	Leroy, B; Le Viol, I; Petillon, J	Complementarity of rarity, specialisation and functional diversity metrics to assess community responses to environmental changes, using an example of spider communities in salt marshes	ECOLOGICAL INDICATORS	France	France		0
1070	WOS:000342656100040	Yang, CX; Wang, XY; Miller, JA; de Blecourt, M; Ji, YQ; Yang, CY; Harrison, RD; Yu, DW	Using metabarcoding to ask if easily collected soil and leaf-litter samples can be used as a general biodiversity indicator	ECOLOGICAL INDICATORS	China	China		6
1070	WOS:000342656100040	Yang, CX; Wang, XY; Miller, JA; de Blecourt, M; Ji, YQ; Yang, CY; Harrison, RD; Yu, DW	Using metabarcoding to ask if easily collected soil and leaf-litter samples can be used as a general biodiversity indicator	ECOLOGICAL INDICATORS	Vietnam	China		6
1071	WOS:000342656100048	Karnauskas, M; Babcock, EA	An analysis of indicators for the detection of effects of marine reserve protection on fish communities	ECOLOGICAL INDICATORS	Belize	United States		0
1073	WOS:000342841700001	Baer, A; Oliveira, ID; Steinhagen, M; Beck-Sickinger, AG; Mayer, G	Slime protein profiling: a non-invasive tool for species identification in Onychophora (velvet worms)	JOURNAL OF ZOOLOGICAL SYSTEMATICS AND EVOLUTIONARY RESEARCH	Australia	Germany		4
1075	WOS:000342490100003	Cobar-Carranza, AJ; Garcia, RA; Pauchard, A; Pena, E	Effect of Pinus contorta invasion on forest fuel properties and its potential implications on the fire regime of Araucaria araucana and Nothofagus antarctica forests	BIOLOGICAL INVASIONS	Chile	Chile		0
1076	WOS:000342490100004	Groom, SVC; Ngo, HT; Rehan, SM; Skelton, P; Stevens, MI; Schwarz, MP	Multiple recent introductions of apid bees into Pacific archipelagos signify potentially large consequences for both agriculture and indigenous ecosystems	BIOLOGICAL INVASIONS	Fiji	Australia		0
1076	WOS:000342490100004	Groom, SVC; Ngo, HT; Rehan, SM; Skelton, P; Stevens, MI; Schwarz, MP	Multiple recent introductions of apid bees into Pacific archipelagos signify potentially large consequences for both agriculture and indigenous ecosystems	BIOLOGICAL INVASIONS	Samoa	Australia		0
1076	WOS:000342490100004	Groom, SVC; Ngo, HT; Rehan, SM; Skelton, P; Stevens, MI; Schwarz, MP	Multiple recent introductions of apid bees into Pacific archipelagos signify potentially large consequences for both agriculture and indigenous ecosystems	BIOLOGICAL INVASIONS	Vanuatu	Australia		0
1077	WOS:000342490100008	Signorile, AL; Paoloni, D; Reuman, DC	Grey squirrels in central Italy: a new threat for endemic red squirrel subspecies	BIOLOGICAL INVASIONS	Italy	United Kingdom		0
1078	WOS:000342490100011	Schuchert, P; Shuttleworth, CM; McInnes, CJ; Everest, DJ; Rushton, SP	Landscape scale impacts of culling upon a European grey squirrel population: can trapping reduce population size and decrease the threat of squirrelpox virus infection for the native red squirrel?	BIOLOGICAL INVASIONS	United Kingdom	United Kingdom		11
1080	WOS:000342486400001	Kitagawa, J; Fujiki, T; Yamada, K; Hoshino, Y; Yonenobu, H; Yasuda, Y	Human impact on the Kiso-hinoki cypress woodland in Japan: a history of exploitation and regeneration	VEGETATION HISTORY AND ARCHAEOBOTANY	Japan	Japan		0
1082	WOS:000341743900003	Dickens, SJM; Allen, EB	Soil nitrogen cycling is resilient to invasive annuals following restoration of coastal sage scrub	JOURNAL OF ARID ENVIRONMENTS	United States	United States		1
1083	WOS:000341743900007	da Silva, FKG; Lopes, SD; Lopez, LCS; de Melo, JIM; Trovao, DMDM	Patterns of species richness and conservation in the Caatinga along elevational gradients in a semiarid ecosystem	JOURNAL OF ARID ENVIRONMENTS	Brazil	Brazil		0
1084	WOS:000341471200009	Brunke, JC; Blesl, M	Energy conservation measures for the German cement industry and their ability to compensate for rising energy-related production costs	JOURNAL OF CLEANER PRODUCTION	Germany	Germany	YES	0
1088	WOS:000340998300006	Smith, TA	The student is not the fisherman: temporal displacement of young people's identities in Tanzania	SOCIAL & CULTURAL GEOGRAPHY	Tanzania	United Kingdom		4
1091	WOS:000340011800026	Sesmero, JP	Cellulosic biofuels from crop residue and groundwater extraction in the US Plains: The case of Nebraska	JOURNAL OF ENVIRONMENTAL MANAGEMENT	United States	United States	YES	0
1092	WOS:000340011800028	Rapinel, S; Clement, B; Magnanon, S; Sellin, V; Hubert-Moy, L	Identification and mapping of natural vegetation on a coastal site using a Worldview-2 satellite image	JOURNAL OF ENVIRONMENTAL MANAGEMENT	France	France		0
1093	WOS:000340011800037	Schlacher, TA; Schoeman, DS; Jones, AR; Dugan, JE; Hubbard, DM; Defeo, O; Peterson, CH; Weston, MA; Maslo, B; Olds, AD; Scapini, F; Nel, R; Harris, LR; Lucrezi, S; Lastra, M; Huijbers, CM; Connolly, RM	Metrics to assess ecological condition, change, and impacts in sandy beach ecosystems	JOURNAL OF ENVIRONMENTAL MANAGEMENT	Australia	Australia		1
1094	WOS:000344837400001	Mooring, MS; Penedo, MCT	Behavioral versus genetic measures of fitness in bison bulls (Bison bison)	JOURNAL OF MAMMALOGY	United States	United States		0
1095	WOS:000344837400010	Berkova, H; Pokorny, M; Zukal, J	Selection of buildings as maternity roosts by greater mouse-eared bats (Myotis myotis)	JOURNAL OF MAMMALOGY	Czech Republic	Czech Republic		0
1096	WOS:000344837400012	Pereira, JA; Novaro, AJ	Habitat-specific demography and conservation of Geoffroy's cats in a human-dominated landscape	JOURNAL OF MAMMALOGY	Argentina	Argentina		0
1097	WOS:000344837400015	Benshemesh, J	Backfilled tunnels provide a novel and efficient method of revealing an elusive Australian burrowing mammal	JOURNAL OF MAMMALOGY	Australia	Australia		0
1099	WOS:000344423700006	Wang, YJ; Li, JF; Liu, ZL	Development of 12 EST-SSR markers in Aquilegia (Ranunculaceae) and cross amplification in three Chinese species	ANNALES BOTANICI FENNICI	China	China		0
1100	WOS:000344423700012	Szlachetko, DL; Nowak, S; Baranow, P	Two new species of Monophyllorchis (Orchidaceae, Vanilloideae) from Colombia	ANNALES BOTANICI FENNICI	Colombia	Poland		0
1101	WOS:000344231100005	Pakkala, T; Linden, A; Tiainen, J; Tomppo, E; Kouki, J	Indicators of forest biodiversity: which bird species predict high breeding bird assemblage diversity in boreal forests at multiple spatial scales?	ANNALES ZOOLOGICI FENNICI	Finland	Finland		0
1103	WOS:000344491500004	da Silva, MJ; Antunes, LLC	An update of the Brazilian species of Aeschynomene sect Ochopodium ser Viscidulae including a new species and a new synonym	PHYTOTAXA	Brazil	Brazil		0
1104	WOS:000345734400002	Schmeda-Hirschmann, G; Delporte, C; Valenzuela-Barra, G; Silva, X; Vargas-Arana, G; Lima, B; Feresin, GE	Anti-inflammatory activity of animal oils from the Peruvian Amazon	JOURNAL OF ETHNOPHARMACOLOGY	Peru	Chile		0
1105	WOS:000344394400012	Stallings, CD; Brower, JP; Loch, JMH; Mickle, A	Commercial trawling in seagrass beds: bycatch and long-term trends in effort of a major shrimp fishery	MARINE ECOLOGY PROGRESS SERIES	United States	United States		0
1106	WOS:000344394400013	Abecasis, D; Afonso, P; Erzini, K	Combining multispecies home range and distribution models aids assessment of MPA effectiveness	MARINE ECOLOGY PROGRESS SERIES	Portugal	Portugal		0
1107	WOS:000344394400015	Schmiing, M; Diogo, H; Santos, RS; Afonso, P	Assessing hotspots within hotspots to conserve biodiversity and support fisheries management	MARINE ECOLOGY PROGRESS SERIES	Azores	Portugal		0
1109	WOS:000341560300004	Kane, A; Jackson, AL; Ogada, DL; Monadjem, A; McNally, L	Vultures acquire information on carcass location from scavenging eagles	PROCEEDINGS OF THE ROYAL SOCIETY B-BIOLOGICAL SCIENCES	Kenya	Ireland		96
1110	WOS:000341560300021	Robert, A; Paiva, VH; Bolton, M; Jiguet, F; Bried, J	Nest fidelity is driven by multi-scale information in a long-lived seabird	PROCEEDINGS OF THE ROYAL SOCIETY B-BIOLOGICAL SCIENCES	Azores	France		10
1111	WOS:000343398900002	Lopes, LE; Gonzaga, LP	Morphological variation in the Cinnamon Tanager Schistochlamys ruficapillus (Aves: Thraupidae)	ZOOTAXA	Brazil	Brazil	YES	0
1112	WOS:000344489600001	Da Silva-Goncalves, KC; Baumgratz, JFA; Nunes-Freitas, AF	Melastomataceae in a continental Atlantic Forest island from southeastern Brazil	PHYTOTAXA	Brazil	Brazil		0
1113	WOS:000348905100001	Notton, DG; Popovici, OA; Van Achterberg, C; De Rond, J; Burn, JT	Parasitoid wasps new to Britain (Hymenoptera: Platygastridae, Eurytomidae, Braconidae & Bethylidae)	European Journal of Taxonomy	United Kingdom	United Kingdom	YES	2
1114	WOS:000344488900005	Dalmolim, EB; Zanin, A	A new species of Bothriochloa (Poaceae, Andropogoneae) endemic to montane grasslands of Santa Catarina, Brazil	PHYTOTAXA	Brazil	Brazil		0
1116	WOS:000343951800039	Soissons, LM; Han, QY; Li, BQ; van Katwijk, MM; Ysebaert, T; Herman, PMJ; Bouma, TJ	Cover versus recovery: Contrasting responses of two indicators in seagrass beds	MARINE POLLUTION BULLETIN	China	Netherlands		1
1117	WOS:000343019000004	Korosi, A; Szentirmai, I; Batary, P; Kover, S; Orvossy, N; Peregovits, L	Effects of timing and frequency of mowing on the threatened scarce large blue butterfly - A fine-scale experiment	AGRICULTURE ECOSYSTEMS & ENVIRONMENT	Hungary	Hungary		0
1118	WOS:000343019000006	Torma, A; Galle, R; Bozso, M	Effects of habitat and landscape characteristics on the arthropod assemblages (Araneae, Orthoptera, Heteroptera) of sand grassland remnants in Southern Hungary	AGRICULTURE ECOSYSTEMS & ENVIRONMENT	Hungary	Hungary		0
1119	WOS:000343019000010	Collins, AL; Williams, LJ; Zhang, YS; Marius, M; Dungait, JAJ; Smallman, DJ; Dixon, ER; Stringfellow, A; Sear, DA; Jones, JI; Naden, PS	Sources of sediment-bound organic matter infiltrating spawning gravels during the incubation and emergence life stages of salmonids	AGRICULTURE ECOSYSTEMS & ENVIRONMENT	United Kingdom	United Kingdom		1
1120	WOS:000342245600014	van Geldern, R; Baier, A; Subert, HL; Kowol, S; Balk, L; Barth, JAC	Pleistocene paleo-groundwater as a pristine fresh water resource in southern Germany - evidence from stable and radiogenic isotopes	SCIENCE OF THE TOTAL ENVIRONMENT	Germany	Germany		0
1122	WOS:000341348600006	Togawa, T; Fujita, T; Dong, L; Fujii, M; Ooba, M	Feasibility assessment of the use of power plant-sourced waste heat for plant factory heating considering spatial configuration	JOURNAL OF CLEANER PRODUCTION	Japan	Japan		0
1125	WOS:000342893900007	Greenslade, P; Jordana, R	Description and conservation status of a new species of Australotomurus (Collembola: Entomobryidae: Orchesellinae) from urban Perth remnant bushland	ZOOTAXA	Australia	Australia		0
1126	WOS:000344487800002	Borges, LM; Pirani, JR	When the old guys knew better: The true identity of Mimosa longepedunculata and reestablishment of M tocantina (Leguminosae, Mimosoideae)	PHYTOTAXA	Brazil	Brazil		0
1128	WOS:000341745200009	Tempel, DJ; Peery, MZ; Gutierrez, RJ	Using integrated population models to improve conservation monitoring: California spotted owls as a case study	ECOLOGICAL MODELLING	United States	United States		0
1129	WOS:000344341200001	Tsai, CC; Wu, PY; Kuo, CC; Huang, MC; Yu, SK; Hsu, TW; Chiang, TY; Chiang, YC	Analysis of microsatellites in the vulnerable orchid Gastrodia flavilabella: the development of microsatellite markers, and cross-species amplification in Gastrodia	BOTANICAL STUDIES	China	China		0
1130	WOS:000344013800007	Jordan, F; Scotti, M; Mike, A; Ortiz, M	Strong asymmetrical inter-specific relationships in food web simulations	MARINE ECOLOGY PROGRESS SERIES	United States	Italy		0
1131	WOS:000343016600011	Zhang, C; Anadon, LD; Mo, HP; Zhao, ZN; Liu, Z	Water-Carbon Trade-off in China's Coal Power Industry	ENVIRONMENTAL SCIENCE & TECHNOLOGY	China	China		6
1136	WOS:000341095900001	Yannic, G; Pellissier, L; Le Corre, M; Dussault, C; Bernatchez, L; Cote, SD	Temporally dynamic habitat suitability predicts genetic relatedness among caribou	PROCEEDINGS OF THE ROYAL SOCIETY B-BIOLOGICAL SCIENCES	Canada	Canada		2
1137	WOS:000344742700004	Butcher, R; Thiele, KR	An investigation of taxon boundaries in rare and range-restricted Synaphea (Proteaceae: Conosperminae) species from south-west Western Australia	AUSTRALIAN SYSTEMATIC BOTANY	Australia	Australia		0
1138	WOS:000342662800006	Sarojinidevi, N; Reddivenkataraju, R	Euphorbia kadapensis (Euphorbiaceae), a new species from southern India	PHYTOTAXA	India	India		0
1139	WOS:000345565500003	de Lange, PJ; Rolfe, JR; Liew, CS; Pelser, PB	Senecio australis Willd (Asteraceae: Senecioneae) - a new and uncommon addition to the indigenous vascular flora of New Zealand	NEW ZEALAND JOURNAL OF BOTANY	New Zealand	New Zealand		0
1141	WOS:000344781500006	Brigic, A; Vujcic-Karlo, S; Alegro, A; Segota, V; Ternjej, I	Ecology, biology and conservation of Pterostichus rhaeticus Heer, 1837 (Coleoptera: Carabidae) at the edge of its distribution range, in the Western Balkans	ITALIAN JOURNAL OF ZOOLOGY	Croatia	Croatia		0
1142	WOS:000344781500011	Zaccara, S; Antognazza, CM; Buonerba, L; Britton, R; Crosa, G	Human-mediated contact zone between endemic and invasive Barbus species (Osteichthyes: Cyprinidae) in a regulated lowland river: genetic inferences and conservation implications	ITALIAN JOURNAL OF ZOOLOGY	Italy	Italy		0
1143	WOS:000344781500014	Scandurra, A; Magliozzi, L; Aria, M; D'Aniello, B	Short-term effects of fire on Papilionoidea (Lepidoptera) communities: a pilot study in Mediterranean maquis shrubland	ITALIAN JOURNAL OF ZOOLOGY	Italy	Italy		0
1146	WOS:000344405100001	Madani, G; Nekaris, KAI	Anaphylactic shock following the bite of a wild Kayan slow loris (Nycticebus kayan): implications for slow loris conservation	JOURNAL OF VENOMOUS ANIMALS AND TOXINS INCLUDING TROPICAL DISEASES	Malaysia	Indonesia	YES	33
1147	WOS:000344558300005	Andrefouet, S; Van Wynsberge, S; Fauvelot, C; Bruckner, AW; Remoissenet, G	Significance of new records of Tridacna squamosa Lamarck, 1819, in the Tuamotu and Gambier Archipelagos (French Polynesia)	MOLLUSCAN RESEARCH	French Polynesia	New Caledonia		0
1148	WOS:000343666600005	Moorcroft, H; Adams, M	Emerging Geographies of Conservation and Indigenous Land in Australia	AUSTRALIAN GEOGRAPHER	Australia	Australia		0
1149	WOS:000343905400002	Addo-Fordjour, P; Rahmad, ZB; Shahrul, AMS	Environmental factors influencing liana community diversity, structure and habitat associations in a tropical hill forest, Malaysia	PLANT ECOLOGY & DIVERSITY	Malaysia	Malaysia	YES	0
1150	WOS:000343905400003	Alvarado, ST; Buisson, E; Rabarison, H; Rajeriarison, C; Birkinshaw, C; Lowry, PP	Comparison of plant communities on the Ibity and Itremo massifs, Madagascar, with contrasting conservation histories and current status	PLANT ECOLOGY & DIVERSITY	Madagascar	France		3
1151	WOS:000343905400004	da Silva, IAA; Pereira, AFD; Barros, ICL	Fragmentation and loss of habitat: consequences for the fern communities in Atlantic forest remnants in Alagoas, north-eastern Brazil	PLANT ECOLOGY & DIVERSITY	Brazil	Brazil		2
1152	WOS:000343823500004	Dhakal, SP	Securing the Future of Urban Environmental Sustainability Initiatives in Australia	URBAN POLICY AND RESEARCH	Australia	Australia		2
1153	WOS:000342613200001	Tavares, VD; Gardner, AL; Ramirez-Chaves, HE; Velazco, PM	Systematics of Vampyressa melissa Thomas, 1926 (Chiroptera: Phyllostomidae), with descriptions of two new species of Vampyressa	AMERICAN MUSEUM NOVITATES	Colombia	Brazil	YES	0
1153	WOS:000342613200001	Tavares, VD; Gardner, AL; Ramirez-Chaves, HE; Velazco, PM	Systematics of Vampyressa melissa Thomas, 1926 (Chiroptera: Phyllostomidae), with descriptions of two new species of Vampyressa	AMERICAN MUSEUM NOVITATES	Panama	Brazil	YES	0
1155	WOS:000335213400007	Bagherirad, E; Ahmad, N; Amirkhani, M; Abdullah, M; Mesdaghi, M; Kabudi, A	Seasonal Habitat Use of Persian Gazelles (Gazella subgutturosa subgutturosa) Based on Vegetation Parameters at Golestan National Park, Iran	ARID LAND RESEARCH AND MANAGEMENT	Iran	Malaysia		0
1156	WOS:000349055600002	Arntzen, JW; Wilkinson, JW; Butot, R; Martinez-Solano, I	A new vertebrate species native to the British Isles: Bufo spinosus Daudin, 1803 in Jersey	HERPETOLOGICAL JOURNAL	Jersey	Netherlands		0
1157	WOS:000349055600004	Passos, LF; Coutinho, ME; Young, RJ	Demographic and growth analysis of broad snouted caiman (Caiman latirostris) in a disturbed environment in southeastern Brazil	HERPETOLOGICAL JOURNAL	Brazil	Brazil		0
1159	WOS:000349055600009	Gutierrez-Rodriguez, J; Salvi, D; Geffen, E; Gafny, S; Martinez-Solano, I	Isolation and characterisation of novel polymorphic microsatellite loci in Iberian painted frogs (Discoglossus galganoi and D jeanneae), with data on cross-species amplification in Discoglossus and Latonia (Alytidae)	HERPETOLOGICAL JOURNAL	Spain	Spain		0
1160	WOS:000348504000001	Endres, D; Sasamori, MH; Droste, A	In vitro propagation of Anathallis adenochila (Loefgr) F Barros (Orchidaceae), a species endemic to southern and southeastern Brazil	ACTA BOTANICA BRASILICA	Brazil	Brazil	YES	0
1161	WOS:000348504000006	Macedo, LPC; Ilkiu-Borges, AL	Richness of Marchantiophyta and Bryophyta in a protected area of the Brazilian Amazon	ACTA BOTANICA BRASILICA	Brazil	Brazil	YES	0
1162	WOS:000348504000010	Rocha, AES; Miranda, IS	Poaceae communities in the savannas of the Amazon Estuary in Brazil	ACTA BOTANICA BRASILICA	Brazil	Brazil	YES	0
1163	WOS:000348504000011	Gris, D; Temponi, LG; Damasceno, GA	Structure and floristic diversity of remnant semideciduous forest under varying levels of disturbance	ACTA BOTANICA BRASILICA	Brazil	United States	YES	0
1164	WOS:000348504000014	Santana, AP; Isaias, RMD	Galling insects are bioindicators of environmental quality in a Conservation Unit	ACTA BOTANICA BRASILICA	Brazil	Brazil	YES	0
1165	WOS:000348504000016	Munhoz, CA; da Silva, JV; Marques, MCM	Demography of the endangered tree species Ocotea porosa (Lauraceae) along a gradient of forest disturbance in southern Brazil	ACTA BOTANICA BRASILICA	Brazil	Brazil	YES	0
1166	WOS:000348504000019	Oliveira, PP; Funch, RR; dos Santos, FDAR	First pollen survey of murundus in the Chapada Diamantina region of the state of Bahia, Brazil	ACTA BOTANICA BRASILICA	Brazil	Brazil	YES	0
1167	WOS:000347909800015	Giglio, VJ; Adelir-Alves, J; Gerhardinger, LC; Grecco, FC; Daros, FA; Bertoncini, AA	Habitat use and abundance of goliath grouper Epinephelus itajara in Brazil: a participative survey	NEOTROPICAL ICHTHYOLOGY	Brazil	Brazil	YES	2
1170	WOS:000348278900002	Gerke, JM; Farnsworth, EJ; Brumback, WE	FIFTEEN YEARS OF CHANGE: WHAT A COMPARISON OF THE TWO FLORA CONSERVANDA LISTS CAN TELL US ABOUT RARE PLANT SPECIES IN THE NEW ENGLAND LANDSCAPE	RHODORA	United States	United States		1
1171	WOS:000348197700004	Burgos-Hernandez, M; Castillo-Campos, G; Tenorio, MDV	POTENTIALLY USEFUL FLORA FROM THE TROPICAL RAINFOREST IN CENTRAL VERACRUZ, MEXICO: CONSIDERATIONS FOR THEIR CONSERVATION	ACTA BOTANICA MEXICANA	Mexico	Mexico	YES	0
1173	WOS:000348179900003	Skorinov, DV; Doronin, IV; Kidov, AA; Tuniyev, BS; Litvinchuk, SN	DISTRIBUTION AND CONSERVATION STATUS OF THE CAUCASIAN NEWT, Lissotriton lantzi (WOLTERSTORFF, 1914)	RUSSIAN JOURNAL OF HERPETOLOGY	Russian Federation	Russian Federation		0
1174	WOS:000348179900009	Litvinchuk, SN; Schepina, NA; Munkhbaatar, M; Munkhbayar, K; Borkin, LJ; Kazakov, VI; Skorinov, DV	DISTRIBUTION AND CONSERVATION STATUS OF THE FAR EASTERN TREE FROG, Hyla japonica GUNTHER, 1859 IN MONGOLIA AND TRANSBAIKALIA (RUSSIA)	RUSSIAN JOURNAL OF HERPETOLOGY	Mongolia	Russian Federation		0
1174	WOS:000348179900009	Litvinchuk, SN; Schepina, NA; Munkhbaatar, M; Munkhbayar, K; Borkin, LJ; Kazakov, VI; Skorinov, DV	DISTRIBUTION AND CONSERVATION STATUS OF THE FAR EASTERN TREE FROG, Hyla japonica GUNTHER, 1859 IN MONGOLIA AND TRANSBAIKALIA (RUSSIA)	RUSSIAN JOURNAL OF HERPETOLOGY	Russian Federation	Russian Federation		0
1175	WOS:000347146500005	Javaid, A; Akram, W; Shoaib, A; Haider, MS; Ahmad, A	ISSR ANALYSIS OF GENETIC DIVERSITY IN DALBERGIA SISSOO IN PUNJAB, PAKISTAN	PAKISTAN JOURNAL OF BOTANY	Pakistan	Pakistan	YES	0
1176	WOS:000347146500023	Badshah, L; Hussan, F; Sher, Z; Burni, T	HARVESTING AND CONSUMPTION OF FUEL AND TIMBER WOOD IN RURAL AREA OF DISTRICT TANK, PAKISTAN	PAKISTAN JOURNAL OF BOTANY	Pakistan	Pakistan	YES	0
1177	WOS:000346617800001	Lama, AK; Job, H	PROTECTED AREAS AND ROAD DEVELOPMENT: SUSTAINABLE DEVELOPMENT DISCOURSES IN THE ANNAPURNA CONSERVATION AREA, NEPAL	ERDKUNDE	Nepal	Germany		0
1178	WOS:000346362900001	Ward, MJ; Ryan, MR; Curran, WS; Law, J	Giant Foxtail Seed Predation by Harpalus pensylvanicus (Coleoptera: Carabidae)	WEED SCIENCE	United States	United States		0
1179	WOS:000346127300005	Andersen, O; Kaltenborn, BP; Vitterso, J; Willebrand, T	Preferred harvest principles and - regulations amongst willow ptarmigan hunters in Norway	WILDLIFE BIOLOGY	Norway	Norway		3
1180	WOS:000346127300007	Perez, T; Naves, J; Vazquez, JF; Fernandez-Gil, A; Seijas, J; Albornoz, J; Revilla, E; Delibes, M; Dominguez, A	Estimating the population size of the endangered Cantabrian brown bear through genetic sampling	WILDLIFE BIOLOGY	Spain	Spain		10
1181	WOS:000346250800002	Brzyski, JR; Culley, TM; Hird, A	Does sexual reproduction matter for a rare clonal species in frequently disturbed habitats?	JOURNAL OF THE TORREY BOTANICAL SOCIETY	United States	United States		0
1182	WOS:000346250800005	Horner, JD; Hodcroft, EB; Hale, AM; Williams, DA	Clonality, genetic variation, and the origin of isolated western populations of the carnivorous plant, Sarracenia alata	JOURNAL OF THE TORREY BOTANICAL SOCIETY	United States	United States		0
1183	WOS:000345703800010	Sibanda, M	Lessons from the conservation sector's response to a crisis environment in Zimbabwe	ORYX	Zimbabwe	United Kingdom		0
1185	WOS:000345703800012	Bamford, AJ; Ferrol-Schulte, D; Wathan, J	Human and wildlife usage of a protected area buffer zone in an area of high immigration	ORYX	Tanzania	Tanzania		0
1186	WOS:000345703800013	Mkanda, FX; Mwakifwamba, A; Simpamba, T	Traditional stewardship and conservation in the Game Management Areas of Nkala and Namwala, Zambia	ORYX	Zambia	Zambia		0
1187	WOS:000345703800014	Bhattarai, BR; Fischer, K	Human-tiger Panthera tigris conflict and its perception in Bardia National Park, Nepal	ORYX	Nepal	Nepal		0
1188	WOS:000345703800015	Jumabay-Uulu, K; Wegge, P; Mishra, C; Sharma, K	Large carnivores and low diversity of optimal prey: a comparison of the diets of snow leopards Panthera uncia and wolves Canis lupus in Sarychat-Ertash Reserve in Kyrgyzstan	ORYX	Kyrgyzstan	Kyrgyzstan		0
1189	WOS:000345703800016	Sollmann, R; Linkie, M; Haidir, IA; Macdonald, DW	Bringing clarity to the clouded leopard Neofelis diardi: first density estimates from Sumatra	ORYX	Indonesia	United States		0
1190	WOS:000345703800017	Coudrat, CNZ; Nanthavong, C; Nekaris, KAI	Conservation of the red-shanked douc Pygathrix nemaeus in Lao People's Democratic Republic: density estimates based on distance sampling and habitat suitability modelling	ORYX	Laos	United Kingdom		0
1191	WOS:000345703800018	Mendoza-Fernandez, A; Perez-Garcia, FJ; Martinez-Hernandez, F; Medina-Cazorla, JM; Garrido-Becerra, JA; Calvente, MEM; Romero, JSG; Mota, JF	Threatened plants of arid ecosystems in the Mediterranean Basin: a case study of the south-eastern Iberian Peninsula	ORYX	Spain	Spain		0
1193	WOS:000345703800020	Carpenter, AI; Andreone, F; Moore, RD; Griffiths, RA	A review of the international trade in amphibians: the types, levels and dynamics of trade in CITES-listed species	ORYX	Bangladesh	United Kingdom		0
1194	WOS:000345703800021	Vitali, C	A frame-analytical perspective on conflict between people and an expanding wolf Canis lupus population in central Italy	ORYX	Italy	United Kingdom		0
1196	WOS:000345703800025	Fraser, EJ; Macdonald, DW; Bryce, R; Lambin, X	Controlling invasive species by empowering environmental stakeholders: ecotourism boat operators as potential guardians of wildlife against the invasive American mink	ORYX	United Kingdom	United Kingdom		0
1197	WOS:000345703800026	Morrison, TA; Bolger, DT	Connectivity and bottlenecks in a migratory wildebeest Connochaetes taurinus population	ORYX	Tanzania	United States		0
1199	WOS:000345213600003	Zuberogoitia, I; Zabala, J; Martinez, JE; Gonzalez-Oreja, JA; Lopez-Lopez, P	Effective conservation measures to mitigate the impact of human disturbances on the endangered Egyptian vulture	ANIMAL CONSERVATION	Spain	Spain		8
1200	WOS:000345213600005	Mateo-Sanchez, MC; Cushman, SA; Saura, S	Connecting endangered brown bear subpopulations in the Cantabrian Range (north-western Spain)	ANIMAL CONSERVATION	Spain	Spain		6
1201	WOS:000345213600006	Trimble, MJ; van Aarde, RJ	Amphibian and reptile communities and functional groups over a land-use gradient in a coastal tropical forest landscape of high richness and endemicity	ANIMAL CONSERVATION	South Africa	South Africa	YES	1
1202	WOS:000345213600007	Kajtoch, L; Mazur, M; Kubisz, D; Mazur, MA; Babik, W	Low effective population sizes and limited connectivity in xerothermic beetles: implications for the conservation of an endangered habitat	ANIMAL CONSERVATION	Poland	Poland		1
1202	WOS:000345213600007	Kajtoch, L; Mazur, M; Kubisz, D; Mazur, MA; Babik, W	Low effective population sizes and limited connectivity in xerothermic beetles: implications for the conservation of an endangered habitat	ANIMAL CONSERVATION	Ukraine	Poland		1
1203	WOS:000345213600010	Keeping, D	Rapid assessment of wildlife abundance: estimating animal density with track counts using body mass-day range scaling rules	ANIMAL CONSERVATION	Botswana	Canada		2
1204	WOS:000345213600011	Kolecek, J; Albrecht, T; Reif, J	Predictors of extinction risk of passerine birds in a Central European country	ANIMAL CONSERVATION	Czech Republic	Czech Republic		13
1206	WOS:000345097200002	Altieri, AH; Witman, JD	Modular mobile foundation species as reservoirs of biodiversity	ECOSPHERE	Ecuador	United States		0
1207	WOS:000345097200005	Davies, KW; Collins, G; Boyd, CS	Effects of feral free-roaming horses on semi-arid rangeland ecosystems: an example from the sagebrush steppe	ECOSPHERE	United States	United States		0
1208	WOS:000345097200014	Wilson, RR; Horne, JS; Rode, KD; Regehr, EV; Durner, GM	Identifying polar bear resource selection patterns to inform offshore development in a dynamic and changing Arctic	ECOSPHERE	United States	United States		0
1209	WOS:000345488300019	Lopez-Belzunce, M; Blazquez, AM; Pretus, JL	Recent benthic foraminiferal assemblages and their relationship to environmental variables on the shoreface and inner shelf off Valencia (Western Mediterranean)	MARINE ENVIRONMENTAL RESEARCH	Spain	Spain		0
1210	WOS:000345488300021	Doldan, MS; Morsan, EM; Zaidman, PC; Kroeck, MA	Analysis of large-scale spatio-temporal trends of Ostrea puelchana beds in Northern Patagonian gulfs, Argentina	MARINE ENVIRONMENTAL RESEARCH	Argentina	Argentina		0
1211	WOS:000345228200003	Mwanja, MT; Muwanika, VB; Masembe, C; Mwanja, WW; Nyakaana, S	Microsatellite DNA analyses reveal population subdivisions among the recently introduced Nile perch (Lates spp) in Lake Victoria	AFRICAN ZOOLOGY	Australia	Uganda	YES	0
1212	WOS:000345228200009	Nana, ED; Munclinger, P; Ferenc, M; Sedlacek, O; Albrecht, T; Horak, D	Sexing monomorphic western mountain greenbuls on Mount Cameroon using morphometric measurements	AFRICAN ZOOLOGY	Cameroon	Czech Republic	YES	1
1213	WOS:000345228200015	Lee, ATK; Barnard, P	Aspects of the ecology and morphology of the protea seedeater, Crithagra leucopterus, a little-known Fynbos endemic	AFRICAN ZOOLOGY	South Africa	South Africa	YES	1
1214	WOS:000345228200019	van Elden, S; Dyer, MJ; Carrasco, NK; Perissinotto, R	Meso-zooplankton movement through the newly constructed Mfolozi channel into and out of the St Lucia Estuary, South Africa	AFRICAN ZOOLOGY	South Africa	South Africa	YES	1
1217	WOS:000344964000017	Jardine, SL; Siikamaki, JV	A global predictive model of carbon in mangrove soils	ENVIRONMENTAL RESEARCH LETTERS	Indonesia	United States	YES	4
1218	WOS:000345056800004	Hapuarachchi, SD; Suresh, TS; Senarath, WTPSK	Hypoglycaemic effect of aqueous extracts of natural plants and callus cultures of Munronia pinnata (Wall) WTheob in Wistar rats	INDIAN JOURNAL OF TRADITIONAL KNOWLEDGE	Sri Lanka	Sri Lanka	YES	0
1220	WOS:000345309400006	Weisenberger, L; Keir, MJ	Assessing Status, Capacity, and Needs for the Ex Situ Conservation of the Hawaiian Flora	PACIFIC SCIENCE	United States	United States		1
1221	WOS:000345309400007	Sherwood, AR; Morden, CW	Genetic Diversity of the Endangered Endemic Hawaiian Genus Kokia (Malvaceae)	PACIFIC SCIENCE	United States	United States		2
1223	WOS:000345031300002	Weyer, J; Jorgensen, D; Schmitt, T; Maxwell, TJ; Anderson, CD	Lack of detectable genetic differentiation between den populations of the Prairie Rattlesnake (Crotalus viridis) in a fragmented landscape	CANADIAN JOURNAL OF ZOOLOGY	Canada	Germany		0
1224	WOS:000345031300005	Kuhn, CE; Ream, RR; Sterling, JT; Thomason, JR; Towell, RG	Spatial segregation and the influence of habitat on the foraging behavior of northern fur seals (Callorhinus ursinus)	CANADIAN JOURNAL OF ZOOLOGY	United States	United States		0
1225	WOS:000345031300006	Leung, MNY; Paszkowski, CA; Russell, AP	Genetic structure of the endangered Greater Short-horned Lizard (Phrynosoma hernandesi) in Canada: evidence from mitochondrial and nuclear genes	CANADIAN JOURNAL OF ZOOLOGY	Canada	Canada		0
1226	WOS:000345031300009	Murray, IW; Fuller, A; Lease, HM; Mitchell, D; Wolf, BO; Hetem, RS	The actively foraging desert lizard Pedioplanis husabensis (Husab Sand Lizard) behaviorally optimizes its energetic economy	CANADIAN JOURNAL OF ZOOLOGY	Namibia	South Africa		0
1227	WOS:000344535200003	Farris, ZJ; Karpanty, SM; Ratelolahy, F; Kelly, MJ	Predator-Primate Distribution, Activity, and Co-occurrence in Relation to Habitat and Human Activity Across Fragmented and Contiguous Forests in Northeastern Madagascar	INTERNATIONAL JOURNAL OF PRIMATOLOGY	Madagascar	United States		1
1228	WOS:000344535200004	Boyer-Ontl, KM; Pruetz, JD	Giving the Forest Eyes: The Benefits of Using Camera Traps to Study Unhabituated Chimpanzees (Pan troglodytes verus) in Southeastern Senegal	INTERNATIONAL JOURNAL OF PRIMATOLOGY	Senegal	United States		4
1230	WOS:000344535200009	Araldi, A; Barelli, C; Hodges, K; Rovero, F	Density Estimation of the Endangered Udzungwa Red Colobus (Procolobus gordonorum) and Other Arboreal Primates in the Udzungwa Mountains Using Systematic Distance Sampling	INTERNATIONAL JOURNAL OF PRIMATOLOGY	Tanzania	Germany		0
1231	WOS:000344535200011	Kumara, HN; Sasi, R; Suganthasakthivel, R; Singh, M; Sushma, HS; Ramachandran, KK; Kaumanns, W	Distribution, Demography, and Conservation of Lion-tailed Macaques (Macaca silenus) in the Anamalai Hills Landscape, Western Ghats, India	INTERNATIONAL JOURNAL OF PRIMATOLOGY	India	India		0
1233	WOS:000344601800004	Walankiewicz, W; Czeszczewik, D; Stanski, T; Sahel, M; Ruczynski, I	Tree Cavity Resources in Spruce-Pine Managed and Protected Stands of the Bialowieza Forest, Poland	NATURAL AREAS JOURNAL	Poland	Poland		0
1234	WOS:000344601800009	Sharma, P; Uniyal, PL; Slowik, J	Community Involvement and Conservation of Taxus baccata in Pangi Valley, Himachal Pradesh	NATURAL AREAS JOURNAL	India	India		0
1235	WOS:000344601800012	Billue, AK	Extent of Alabama's Terrestrial Nature Reserve System in Representing Ecosystem Diversity: a Coarse-filter Gap Analysis	NATURAL AREAS JOURNAL	United States	United States		0
1236	WOS:000344334700012	Chen, Y; Wang, B; Pollino, CA; Cuddy, SM; Merrin, LE; Huang, C	Estimate of flood inundation and retention on wetlands using remote sensing and GIS	ECOHYDROLOGY	Australia	Australia		0
1237	WOS:000344317300018	Elliot, NB; Cushman, SA; Loveridge, AJ; Mtare, G; Macdonald, DW	Movements vary according to dispersal stage, group size, and rainfall: the case of the African lion	ECOLOGY	Zimbabwe	United Kingdom		2
1239	WOS:000344353800025	Wang, SX; Guo, H; Wang, XA; Fan, WY; Duan, RY	Multiple-scale assessment of understory herb species diversity in pine plantations after long-term restoration	NORDIC JOURNAL OF BOTANY	China	China		2
1240	WOS:000344355700011	Kong, FB; Xiong, K; Zhang, N	Determinants of Farmers' Willingness to Pay and Its Level for Ecological Compensation of Poyang Lake Wetland, China: A Household-Level Survey	SUSTAINABILITY	China	China	YES	0
1241	WOS:000344355700019	He, J; Dong, M; Stark, M	Small Mushrooms for Big Business? Gaps in the Sustainable Management of Non-Timber Forest Products in Southwest China	SUSTAINABILITY	China	China	YES	0
1243	WOS:000344010400011	Ren, ZX; Wang, H; Bernhardt, P; Li, DZ	INSECT POLLINATION AND SELF-INCOMPATIBILITY IN EDIBLE AND/OR MEDICINAL CROPS IN SOUTHWESTERN CHINA, A GLOBAL HOTSPOT OF BIODIVERSITY	AMERICAN JOURNAL OF BOTANY	China	China		2
1244	WOS:000343757800003	Ardestani, G; Rogelio, DRO; Reyes, RC; Laude, RP	Genetic diversity of two Philippine native freshwater goby species (Perciformes: Gobiidae): implications for conservation	AQUATIC CONSERVATION-MARINE AND FRESHWATER ECOSYSTEMS	Philippines	Philippines		1
1245	WOS:000343757800004	Leyssen, A; Denys, L; Schneiders, A; Mouton, AM	Distribution and environmental requirements of stream habitat with Ranunculion fluitantis and Callitricho-Batrachion vegetation in lower Belgium (Flanders)	AQUATIC CONSERVATION-MARINE AND FRESHWATER ECOSYSTEMS	Belgium	Belgium		6
1246	WOS:000343757800006	Andrews, CS; Miranda, LE; Goetz, DB; Kroger, R	Spatial patterns of lacustrine fish assemblages in a catchment of the Mississippi Alluvial Valley	AQUATIC CONSERVATION-MARINE AND FRESHWATER ECOSYSTEMS	United States	United States		0
1247	WOS:000343757800008	Harris, A; Wilson, S; Graham, N; Sheppard, C	Scleractinian coral communities of the inner Seychelles 10 years after the 1998 mortality event	AQUATIC CONSERVATION-MARINE AND FRESHWATER ECOSYSTEMS	Seychelles	Madagascar		3
1249	WOS:000343865300002	Harris, L; Campbell, EE; Nel, R; Schoeman, D	Rich diversity, strong endemism, but poor protection: addressing the neglect of sandy beach ecosystems in coastal conservation planning	DIVERSITY AND DISTRIBUTIONS	South Africa	South Africa		0
1251	WOS:000343865300004	Mesgaran, MB; Cousens, RD; Webber, BL	Here be dragons: a tool for quantifying novelty due to covariate range and correlation change when projecting species distribution models	DIVERSITY AND DISTRIBUTIONS	Australia	Australia		4
1252	WOS:000343865300005	Nakajima, R; Yamakita, T; Watanabe, H; Fujikura, K; Tanaka, K; Yamamoto, H; Shirayama, Y	Species richness and community structure of benthic macrofauna and megafauna in the deep-sea chemosynthetic ecosystems around the Japanese archipelago: an attempt to identify priority areas for conservation	DIVERSITY AND DISTRIBUTIONS	Japan	Japan		5
1254	WOS:000343865300008	Stojanovic, D; Webb, MH; Alderman, R; Porfirio, LL; Heinsohn, R	Discovery of a novel predator reveals extreme but highly variable mortality for an endangered migratory bird	DIVERSITY AND DISTRIBUTIONS	Australia	Australia		50
1255	WOS:000343865300009	White, NE; Bunce, M; Mawson, PR; Dawson, R; Saunders, DA; Allentoft, ME	Identifying conservation units after large-scale land clearing: a spatio-temporal molecular survey of endangered white-tailed black cockatoos (Calyptorhynchus spp)	DIVERSITY AND DISTRIBUTIONS	Australia	Australia		2
1257	WOS:000343869100007	Zancolli, G; Rodel, MO; Steffan-Dewenter, I; Storfer, A	Comparative landscape genetics of two river frog species occurring at different elevations on Mount Kilimanjaro	MOLECULAR ECOLOGY	Tanzania	Germany		1
1258	WOS:000343629400001	Fernandez-Romero, ML; Lozano-Garcia, B; Parras-Alcantara, L	Topography and land use change effects on the soil organic carbon stock of forest soils in Mediterranean natural areas	AGRICULTURE ECOSYSTEMS & ENVIRONMENT	Spain	Spain		0
1259	WOS:000343629400009	Laik, R; Sharma, S; Idris, M; Singh, AK; Singh, SS; Bhatt, BP; Saharawat, Y; Humphreys, E; Ladha, JK	Integration of conservation agriculture with best management practices for improving system performance of the rice-wheat rotation in the Eastern Indo-Gangetic Plains of India	AGRICULTURE ECOSYSTEMS & ENVIRONMENT	India	India		0
1260	WOS:000343629400014	Cardarelli, E; Bogliani, G	Effects of grass management intensity on ground beetle assemblages in rice field banks	AGRICULTURE ECOSYSTEMS & ENVIRONMENT	Italy	Italy		0
1261	WOS:000343629400019	Seifert, C; Leuschner, C; Meyer, S; Culmsee, H	Inter-relationships between crop type, management intensity and light transmissivity in annual crop systems and their effect on farmland plant diversity	AGRICULTURE ECOSYSTEMS & ENVIRONMENT	Germany	Germany		0
1262	WOS:000343689900001	Marull, J; Tello, E; Wilcox, PT; Coll, F; Pons, M; Warde, P; Valldeperas, N; Olles, A	Recovering the landscape history behind a Mediterranean edge environment (The Congost Valley, Catalonia, 1854-2005): The importance of agroforestry systems in biological conservation	APPLIED GEOGRAPHY	Spain	Spain		0
1264	WOS:000343689900014	Tadesse, G; Zavaleta, E; Shennan, C; FitzSimmons, M	Policy and demographic factors shape deforestation patterns and socio-ecological processes in southwest Ethiopian coffee agroecosystems	APPLIED GEOGRAPHY	Ethiopia	United States	YES	0
1265	WOS:000343689900015	Olive, A	Urban awareness and attitudes toward conservation: A first look at Canada's cities	APPLIED GEOGRAPHY	Canada	Canada	YES	5
1266	WOS:000343689900019	Smith, WJ; Mount, J; Bennett, D; Shed, P	Collaborative research methodologies and the construction of a national geospatial clearinghouse to conserve biodiversity in the Federated States of Micronesia	APPLIED GEOGRAPHY	Federated States of Micronesia	United States		0
1267	WOS:000343689900025	Cuba, N; Bebbington, A; Rogan, J; Millones, M	Extractive industries, livelihoods and natural resource competition: Mapping overlapping claims in Peru and Ghana	APPLIED GEOGRAPHY	Ghana	United States		1
1267	WOS:000343689900025	Cuba, N; Bebbington, A; Rogan, J; Millones, M	Extractive industries, livelihoods and natural resource competition: Mapping overlapping claims in Peru and Ghana	APPLIED GEOGRAPHY	Peru	United States		1
1268	WOS:000343689900026	Norris, TB	Bridging the great divide: State, civil society, and 'participatory' conservation mapping in a resource extraction zone	APPLIED GEOGRAPHY	Peru	United States		0
1269	WOS:000343385000001	Xing, R; Gao, QB; Zhang, FQ; Li, YH; Fu, PC; Zhang, JH; Wang, JL; Khan, G; Chen, SL	Genetic diversity and population structure of Armillaria luteovirens (Physalacriaceae) in Qinghai-Tibet Plateau revealed by SSR markers	BIOCHEMICAL SYSTEMATICS AND ECOLOGY	China	China		0
1270	WOS:000343385000003	Ma, DT; Guo, YX; Hou, FJ; Zhai, XY; Wang, W; Tian, M; Wang, CZ; Yan, XB	Plant genetic diversity and grazing management on the Qinghai-Tibetan Plateau: A case study of a dominant native wheatgrass (Elymus nutans)	BIOCHEMICAL SYSTEMATICS AND ECOLOGY	China	China		0
1271	WOS:000343385000014	He, Y; Hou, P; Fan, G; Arain, S; Peng, C	Comprehensive analyses of molecular phylogeny and main alkaloids for Coptis (Ranunculaceae) species identification	BIOCHEMICAL SYSTEMATICS AND ECOLOGY	China	China		0
1273	WOS:000343385000017	Hu, ZY; Lin, L; Deng, JF; Wang, SH	Genetic diversity and differentiation among populations of Bretschneidera sinensis (Bretschneideraceae), a narrowly distributed and endemic species in China, detected by inter-simple sequence repeat (ISSR)	BIOCHEMICAL SYSTEMATICS AND ECOLOGY	China	China		0
1275	WOS:000343385000028	Zhou, TH; Wu, KX; Qian, ZQ; Zhao, GF; Liu, ZL; Li, S	Genetic diversity of the threatened Chinese endemic plant, Sinowilsonia henryi Hemsi (Hamamelidaceae), revealed by inter-simple sequence repeat (ISSR) markers	BIOCHEMICAL SYSTEMATICS AND ECOLOGY	China	China		0
1277	WOS:000343345700001	Bull, JW; Milner-Gulland, EJ; Suttle, KB; Singh, NJ	Comparing biodiversity offset calculation methods with a case study in Uzbekistan	BIOLOGICAL CONSERVATION	Uzbekistan	United Kingdom		2
1278	WOS:000343345700003	Dickman, AJ; Hazzah, L; Carbone, C; Durant, SM	Carnivores, culture and 'contagious conflict': Multiple factors influence perceived problems with carnivores in Tanzania's Ruaha landscape	BIOLOGICAL CONSERVATION	Tanzania	United Kingdom		14
1279	WOS:000343345700005	Carter, SK; Keuler, NS; Pidgeon, AM; Radeloff, VC	Evaluating the influence of conservation plans on land protection actions in Wisconsin, USA	BIOLOGICAL CONSERVATION	United States	United States		0
1280	WOS:000343345700006	Hebblewhite, M; Miquelle, DG; Robinson, H; Pikunov, DG; Dunishenko, YM; Aramilev, VV; Nikolaev, IG; Salkina, GP; Seryodkin, IV; Gaponov, VV; Litvinov, MN; Kostyria, AV; Fomenko, PV; Murzin, AA	Including biotic interactions with ungulate prey and humans improves habitat conservation modeling for endangered Amur tigers in the Russian Far East	BIOLOGICAL CONSERVATION	Russian Federation	United States		0
1283	WOS:000343345700011	Koen, EL; Bowman, J; Lalor, JL; Wilson, PJ	Continental-scale assessment of the hybrid zone between bobcat and Canada lynx	BIOLOGICAL CONSERVATION	Canada	Canada		4
1283	WOS:000343345700011	Koen, EL; Bowman, J; Lalor, JL; Wilson, PJ	Continental-scale assessment of the hybrid zone between bobcat and Canada lynx	BIOLOGICAL CONSERVATION	United States	Canada		4
1284	WOS:000343345700012	Dickson, BG; Zachmann, LJ; Albano, CM	Systematic identification of potential conservation priority areas on roadless Bureau of Land Management lands in the western United States	BIOLOGICAL CONSERVATION	United States	United States		1
1285	WOS:000343345700014	Knopff, AA; Knopff, KH; Boyce, MS; St Clair, CC	Flexible habitat selection by cougars in response to anthropogenic development	BIOLOGICAL CONSERVATION	Canada	Canada		8
1286	WOS:000343345700015	Marja, R; Herzon, I; Viik, E; Elts, J; Mand, M; Tscharntke, T; Batary, P	Environmentally friendly management as an intermediate strategy between organic and conventional agriculture to support biodiversity	BIOLOGICAL CONSERVATION	Estonia	Germany		26
1287	WOS:000343345700016	Canadas, A; Vazquez, JA	Conserving Cuvier's beaked whales in the Alboran Sea (SW Mediterranean): Identification of high density areas to be avoided by intense man-made sound	BIOLOGICAL CONSERVATION	Spain	Spain		0
1289	WOS:000343345700018	Sara, M	Spatial analysis of lanner falcon habitat preferences: Implications for agro-ecosystems management at landscape scale and raptor conservation	BIOLOGICAL CONSERVATION	Italy	Italy		1
1291	WOS:000343345700020	Osuri, AM; Madhusudan, MD; Kumar, VS; Chengappa, SK; Kushalappa, CG; Sankaran, M	Spatio-temporal variation in forest cover and biomass across sacred groves in a human-modified landscape of India's Western Ghats	BIOLOGICAL CONSERVATION	India	India		3
1292	WOS:000343676300004	Devenish-Nelson, ES; Richards, SA; Harris, S; Soulsbury, C; Stephens, PA	Demonstrating frequency-dependent transmission of sarcoptic mange in red foxes	BIOLOGY LETTERS	United Kingdom	United Kingdom		4
1293	WOS:000343676300012	Kueffer, C; Drake, DR; Fernandez-Palacios, JM	Island biology: looking towards the future	BIOLOGY LETTERS	United States	Switzerland		18
1294	WOS:000343151000003	Yang, FS; Bi, CF; Cao, MM; Li, HE; Wang, XH; Wu, W	Simulation of sediment retention effects of the double seabuckthorn plant flexible dams in the Pisha Sandstone area of China	ECOLOGICAL ENGINEERING	China	China		0
1296	WOS:000343151000043	He, H; Liu, XB; Liu, XL; Yu, JL; Li, KY; Guan, BH; Jeppesen, E; Liu, ZW	Effects of cyanobacterial blooms on submerged macrophytes alleviated by the native Chinese bivalve Hyriopsis cumingii: A mesocosm experiment study	ECOLOGICAL ENGINEERING	China	China		0
1297	WOS:000343151000050	Munoz-Valles, S; Cambrolle, J	Successes and failures in the management of coastal dunes of SW Spain: Status analysis nine years after management decisions	ECOLOGICAL ENGINEERING	Spain	Spain		1
1298	WOS:000343151000053	Hunt, PG; Miller, JO; Ducey, TF; Lang, MW; Szogi, AA; McCarty, G	Denitrification in soils of hydrologically restored wetlands relative to natural and converted wetlands in the Mid-Atlantic coastal plain of the USA	ECOLOGICAL ENGINEERING	United States	United States		0
1299	WOS:000343151000058	Srivastava, NK; Ram, LC; Masto, RE	Reclamation of overburden and lowland in coal mining area with fly ash and selective plantation: A sustainable ecological approach	ECOLOGICAL ENGINEERING	India	India		0
1300	WOS:000343151000070	Chen, CD; Meurk, C; Chen, JL; Lv, MQ; Wen, ZF; Jiang, Y; Wu, SJ	Restoration design for Three Gorges Reservoir shorelands, combining Chinese traditional agro-ecological knowledge with landscape ecological analysis	ECOLOGICAL ENGINEERING	China	China		0
1301	WOS:000343151000081	Petru, BJ; Chescheir, GM; Ahn, C	Assessment of water budgets and the hydrologic performance of a created mitigation wetland-A modeling approach	ECOLOGICAL ENGINEERING	United States	United States		0
1302	WOS:000343398400004	Smith, DHV; Jones, B; Randall, L; Prescott, DRC	DIFFERENCE IN DETECTION AND OCCUPANCY BETWEEN TWO ANURANS: THE IMPORTANCE OF SPECIES-SPECIFIC MONITORING	HERPETOLOGICAL CONSERVATION AND BIOLOGY	Canada	Canada		0
1303	WOS:000343398400011	Lindeman, PV	A SIGNIFICANT RANGE EXTENSION FOR THE TEXAS MAP TURTLE (GRAPTEMYS VERSA) AND THE INERTIA OF AN INCOMPLETE LITERATURE	HERPETOLOGICAL CONSERVATION AND BIOLOGY	United States	United States		0
1304	WOS:000343398400012	Jensen, EL; Govindarajulu, P; Madsen, J; Russello, MA	EXTIRPATION BY INTROGRESSION?: GENETIC EVIDENCE REVEALS HYBRIDIZATION BETWEEN INTRODUCED CHRYSEMYS PICTA AND ENDANGERED WESTERN PAINTED TURTLES (C P BELLII) IN BRITISH COLUMBIA	HERPETOLOGICAL CONSERVATION AND BIOLOGY	Canada	Canada		0
1305	WOS:000343398400013	Groff, LA; Marks, SB; Hayes, MP	USING ECOLOGICAL NICHE MODELS TO DIRECT RARE AMPHIBIAN SURVEYS: A CASE STUDY USING THE OREGON SPOTTED FROG (RANA PRETIOSA)	HERPETOLOGICAL CONSERVATION AND BIOLOGY	United States	United States		0
1306	WOS:000343398400014	Gonzalez-Maya, JF; Castaneda, F; Gonzalez, R; Pacheco, J; Ceballos, G	DISTRIBUTION, RANGE EXTENSION, AND CONSERVATION OF THE ENDEMIC BLACK-HEADED BUSHMASTER (LACHESIS MELANOCEPHALA) IN COSTA RICA AND PANAMA	HERPETOLOGICAL CONSERVATION AND BIOLOGY	Costa Rica	Mexico		0
1306	WOS:000343398400014	Gonzalez-Maya, JF; Castaneda, F; Gonzalez, R; Pacheco, J; Ceballos, G	DISTRIBUTION, RANGE EXTENSION, AND CONSERVATION OF THE ENDEMIC BLACK-HEADED BUSHMASTER (LACHESIS MELANOCEPHALA) IN COSTA RICA AND PANAMA	HERPETOLOGICAL CONSERVATION AND BIOLOGY	Panama	Mexico		0
1307	WOS:000343398400015	Flores-Nieves, CZ; Logue, DM; Santos-Flores, CJ	NATIVE WHITE-LIPPED FROG LARVAE (LEPTODACTYLUS ALBILABRIS) OUTCOMPETE INTRODUCED CANE TOAD LARVAE (RHINELLA MARINA) UNDER LABORATORY CONDITIONS	HERPETOLOGICAL CONSERVATION AND BIOLOGY	Puerto Rico	United States		0
1308	WOS:000343398400016	Ghimire, HR; Shah, KB	STATUS AND HABITAT ECOLOGY OF THE YELLOW MONITOR, VARANUS FLAVESCENS, IN THE SOUTHEASTERN PART OF KANCHANPUR DISTRICT, NEPAL	HERPETOLOGICAL CONSERVATION AND BIOLOGY	Nepal	Nepal		0
1309	WOS:000343398400018	Cadle, JE	NATURAL HISTORY AND TAXONOMIC NOTES ON LIOPHOLIDOPHIS GRANDIDIERI MOCQUARD, AN UPLAND RAIN FOREST SNAKE FROM MADAGASCAR (SERPENTES: LAMPROPHIIDAE: PSEUDOXYRHOPHIINAE)	HERPETOLOGICAL CONSERVATION AND BIOLOGY	Madagascar	Madagascar		0
1311	WOS:000343398400021	Pasachnik, SA; Danoff-Burg, JA; Antunez, EE; Corneil, JP	LOCAL KNOWLEDGE AND USE OF THE VALLE DE AGUAN SPINY-TAILED IGUANA, CTENOSAURA MELANOSTERNA, IN HONDURAS	HERPETOLOGICAL CONSERVATION AND BIOLOGY	Honduras	United States		0
1313	WOS:000343726300001	Stokmane, M; Spungis, V	Diversity of grass-dwelling spiders (Arachnida: Araneae) in calcareous fens of the Coastal Lowland, Latvia	JOURNAL OF INSECT CONSERVATION	Latvia	Latvia		0
1316	WOS:000343726300005	Zauli, A; Chiari, S; Hedenstrom, E; Svensson, GP; Carpaneto, GM	Using odour traps for population monitoring and dispersal analysis of the threatened saproxylic beetles Osmoderma eremita and Elater ferrugineus in central Italy	JOURNAL OF INSECT CONSERVATION	Italy	Italy		3
1318	WOS:000343726300009	Mueller, EK; Baum, KA	Monarch-parasite interactions in managed and roadside prairies	JOURNAL OF INSECT CONSERVATION	United States	United States		0
1320	WOS:000343726300011	Larson, JL; Kesheimer, AJ; Potter, DA	Pollinator assemblages on dandelions and white clover in urban and suburban lawns	JOURNAL OF INSECT CONSERVATION	United States	United States		30
1321	WOS:000343726300013	Mata, L; Goula, M; Hahs, AK	Conserving insect assemblages in urban landscapes: accounting for species-specific responses and imperfect detection	JOURNAL OF INSECT CONSERVATION	Spain	Spain		5
1322	WOS:000343726300014	da Costa, CMQ; Barretto, JW; de Moura, RD	Changes in the dung beetle community in response to restinga forest degradation	JOURNAL OF INSECT CONSERVATION	Brazil	Brazil		0
1323	WOS:000343726300015	Cruz-Sanchez, MA; Asis, JD; Gonzalez, JA; Tormos, J; Gayubo, SF	Wildfires: its influence on the diversity parameters of predatory-insect communities in a Mediterranean agroecosystem of European interest	JOURNAL OF INSECT CONSERVATION	Spain	Spain		0
1324	WOS:000343726300016	Lehmann, GUC; Frommolt, KH; Lehmann, AW; Riede, K	Baseline data for automated acoustic monitoring of Orthoptera in a Mediterranean landscape, the Hymettos, Greece	JOURNAL OF INSECT CONSERVATION	Greece	Germany		2
1325	WOS:000343726300018	Maes, D; Jacobs, I; Segers, N; Vanreusel, W; Van Daele, T; Laurijssens, G; Van Dyck, H	A resource-based conservation approach for an endangered ecotone species: the Ilex Hairstreak (Satyrium ilicis) in Flanders (north Belgium)	JOURNAL OF INSECT CONSERVATION	Belgium	Belgium		7
1326	WOS:000343726300019	Geroff, RK; Gibbs, J; McCravy, KW	Assessing bee (Hymenoptera: Apoidea) diversity of an Illinois restored tallgrass prairie: methodology and conservation considerations	JOURNAL OF INSECT CONSERVATION	United States	United States		0
1327	WOS:000343726300020	Stuhldreher, G; Fartmann, T	When habitat management can be a bad thing: effects of habitat quality, isolation and climate on a declining grassland butterfly	JOURNAL OF INSECT CONSERVATION	Germany	Germany		0
1328	WOS:000343726300021	Quinto, J; Mico, E; Martinez-Falcon, AP; Galante, E; Marcos-Garcia, MD	Influence of tree hollow characteristics on the diversity of saproxylic insect guilds in Iberian Mediterranean woodlands	JOURNAL OF INSECT CONSERVATION	Spain	Spain		1
1330	WOS:000343627400004	Wang, HZ	Preliminary investigation of waterfront redevelopment in Chinese coastal port cities: the case of the eastern Dalian port areas	JOURNAL OF TRANSPORT GEOGRAPHY	China	China		1
1332	WOS:000343761300007	Everest, DJ; Shuttleworth, CM; Stidworthy, MF; Grierson, SS; Duff, JP; Kenward, RE	Adenovirus: an emerging factor in red squirrel Sciurus vulgaris conservation	MAMMAL REVIEW	Italy	United Kingdom		35
1332	WOS:000343761300007	Everest, DJ; Shuttleworth, CM; Stidworthy, MF; Grierson, SS; Duff, JP; Kenward, RE	Adenovirus: an emerging factor in red squirrel Sciurus vulgaris conservation	MAMMAL REVIEW	United Kingdom	United Kingdom		35
1333	WOS:000343349100024	Cenzano, AM; Masciarelli, O; Luna, MV	Abscisic acid metabolite profiling as indicators of plastic responses to drought in grasses from arid Patagonian Monte (Argentina)	PLANT PHYSIOLOGY AND BIOCHEMISTRY	Argentina	Argentina		1
1334	WOS:000343623300002	Reshitnyk, L; Costa, M; Robinson, C; Dearden, P	Evaluation of WorldView-2 and acoustic remote sensing for mapping benthic habitats in temperate coastal Pacific waters	REMOTE SENSING OF ENVIRONMENT	Canada	Canada		2
1335	WOS:000343383600003	Couto, RS; Tenorio, V; Alzer, FDC; Lopes, RC; Vieira, RC; Mendonca, CBF; Goncalves-Esteves, V; Braga, JMA	Taxonomic Revision of the Dioscorea campestris Species Assemblage (Dioscoreaceae)	SYSTEMATIC BOTANY	Brazil	Brazil		0
1336	WOS:000343383600005	Vale, A; Perez-Obregon, RA; Faife-Cabrera, M; Alvarez, JC; Rojas, D	A New Orchid Species from the Keys of Central Cuba and a Checklist of Cuban Encyclia (Orchidaceae, Laeliinae)	SYSTEMATIC BOTANY	Cuba	Spain		0
1338	WOS:000343383600015	da Silva, MJ	Manihot veadeirensis (Euphorbiaceae s s): a New Species from the Brazilian Cerrado	SYSTEMATIC BOTANY	Brazil	Brazil		0
1339	WOS:000343383600018	Romero, R; Castro, NM	Microlicia longicalycina (Melastomataceae), a New Species from the State of Minas Gerais, Brazil, with Notes on Leaf Anatomy	SYSTEMATIC BOTANY	Brazil	Brazil		0
1340	WOS:000343125900003	Smith, LM; Cherry, R	Effects of Management Techniques on Grassland Butterfly Species Composition and Community Structure	AMERICAN MIDLAND NATURALIST	United States	United States		0
1341	WOS:000343125900004	Lewis, MB; Schupp, EW	Reproductive Ecology of the Endangered Utah Endemic Hesperidanthus suffrutescens with Implications for Conservation	AMERICAN MIDLAND NATURALIST	United States	United States		0
1342	WOS:000343125900009	Bennett, VJ; Hale, AM; Karsten, KB; Gordon, CE; Suson, BJ	Effect of Wind Turbine Proximity on Nesting Success in Shrub-nesting Birds	AMERICAN MIDLAND NATURALIST	United States	United States		0
1343	WOS:000343082000006	Millar, MA; Coates, DJ; Byrne, M	Extensive long-distance pollen dispersal and highly outcrossed mating in historically small and disjunct populations of Acacia woodmaniorum (Fabaceae), a rare banded iron formation endemic	ANNALS OF BOTANY	Australia	Australia		5
1344	WOS:000343111500004	Noiraksar, T; Sawayama, S; Phauk, S; Komatsu, T	Mapping Sargassum beds off the coast of Chon Buri Province, Thailand, using ALOS AVNIR-2 satellite imagery	BOTANICA MARINA	Thailand	Thailand		0
1345	WOS:000343171400001	Ouellet-Cauchon, G; Mingelbier, M; Lecomte, F; Bernatchez, L	Landscape variability explains spatial pattern of population structure of northern pike (Esox lucius) in a large fluvial system	ECOLOGY AND EVOLUTION	Canada	Canada	YES	0
1346	WOS:000343171400003	Russell, RE; Tinsley, K; Erickson, RA; Thogmartin, WE; Szymanski, J	Estimating the spatial distribution of wintering little brown bat populations in the eastern United States	ECOLOGY AND EVOLUTION	United States	United States	YES	2
1347	WOS:000343171400006	Ovalle, TM; Parsa, S; Hernandez, MP; Lopez-Lavalle, LAB	Reliable molecular identification of nine tropical whitefly species	ECOLOGY AND EVOLUTION	Colombia	Colombia	YES	1
1348	WOS:000343171400007	Chantrey, J; Dale, TD; Read, JM; White, S; Whitfield, F; Jones, D; McInnes, CJ; Begon, M	European red squirrel population dynamics driven by squirrelpox at a gray squirrel invasion interface	ECOLOGY AND EVOLUTION	United Kingdom	United Kingdom	YES	5
1349	WOS:000343171400010	Chauvenet, ALM; Hutson, AM; Smith, GC; Aegerter, JN	Demographic variation in the UK serotine bat: filling gaps in knowledge for management	ECOLOGY AND EVOLUTION	United Kingdom	United Kingdom	YES	4
1350	WOS:000343288500003	Vera-Castillo, YB; Cuevas, JA; Valenzuela-Zapata, AG; Urbano, B; Gonzalez-Andres, F	Biodiversity and indigenous management of the endangered non-toxic germplasm of Jatropha curcas L in the Totonacapan (Mexico), and the implications for its conservation	GENETIC RESOURCES AND CROP EVOLUTION	Mexico	Mexico		2
1351	WOS:000343288500005	Sanchez-Yelamo, MD	Characterisation of wild cabbage (Brassica oleracea L) based on isoenzyme data Considerations on the current status of this taxon in Spain	GENETIC RESOURCES AND CROP EVOLUTION	Spain	Spain		0
1352	WOS:000343288500010	Jaric, S; Mitrovic, M; Karadzic, B; Kostic, O; Djurjevic, L; Pavlovic, M; Pavlovic, P	Plant resources used in Serbian medieval medicine Ethnobotany and Ethnomedicine	GENETIC RESOURCES AND CROP EVOLUTION	Serbia	Serbia		0
1353	WOS:000343288500011	Jia, J; Wu, H; Wang, JF; Gong, X	Genetic diversity and structure of Munronia delavayi Franch (Meliaceae), an endemic species in the dry-hot valley of Jinsha River, south-western China	GENETIC RESOURCES AND CROP EVOLUTION	China	China		0
1354	WOS:000343288500012	Kalia, RK; Rai, MK; Sharma, R; Bhatt, RK	Understanding Tecomella undulata: an endangered pharmaceutically important timber species of hot arid regions	GENETIC RESOURCES AND CROP EVOLUTION	India	India		0
1355	WOS:000343288500013	Carrasco, B; Garcia-Gonzales, R; Diaz, C; Avila, P; Caceres, P; Lobos, GA; Silva, H; Caligari, PDS	Genetic and morphological characterization of the endangered Austral papaya Vasconcellea chilensis (Planch ex A DC) Solms	GENETIC RESOURCES AND CROP EVOLUTION	Chile	Chile		0
1356	WOS:000343288500014	Pandey, A; Pradheep, K; Gupta, R	Chinese chives (Allium tuberosum Rottler ex Sprengel): a home garden species or a commercial crop in India	GENETIC RESOURCES AND CROP EVOLUTION	India	India		0
1358	WOS:000343217600007	Farmar-Bowers, Q	Food Security: One of a Number of 'Securities' We Need for a Full Life: An Australian Perspective	JOURNAL OF AGRICULTURAL & ENVIRONMENTAL ETHICS	Australia	Australia		1
1359	WOS:000342851300002	Kareiva, P; Groves, C; Marvier, M	The evolving linkage between conservation science and practice at The Nature Conservancy	JOURNAL OF APPLIED ECOLOGY	United States	United States		19
1360	WOS:000342851300005	He, DM; Wu, RD; Feng, Y; Li, YG; Ding, CZ; Wang, WL; Yu, DW	China's transboundary waters: new paradigms for water and ecological security through applied ecology	JOURNAL OF APPLIED ECOLOGY	China	China		5
1361	WOS:000342851300006	Elliot, NB; Cushman, SA; Macdonald, DW; Loveridge, AJ	The devil is in the dispersers: predictions of landscape connectivity change with demography	JOURNAL OF APPLIED ECOLOGY	Angola	United Kingdom		10
1361	WOS:000342851300006	Elliot, NB; Cushman, SA; Macdonald, DW; Loveridge, AJ	The devil is in the dispersers: predictions of landscape connectivity change with demography	JOURNAL OF APPLIED ECOLOGY	Botswana	United Kingdom		10
1361	WOS:000342851300006	Elliot, NB; Cushman, SA; Macdonald, DW; Loveridge, AJ	The devil is in the dispersers: predictions of landscape connectivity change with demography	JOURNAL OF APPLIED ECOLOGY	Namibia	United Kingdom		10
1361	WOS:000342851300006	Elliot, NB; Cushman, SA; Macdonald, DW; Loveridge, AJ	The devil is in the dispersers: predictions of landscape connectivity change with demography	JOURNAL OF APPLIED ECOLOGY	Zambia	United Kingdom		10
1361	WOS:000342851300006	Elliot, NB; Cushman, SA; Macdonald, DW; Loveridge, AJ	The devil is in the dispersers: predictions of landscape connectivity change with demography	JOURNAL OF APPLIED ECOLOGY	Zimbabwe	United Kingdom		10
1362	WOS:000342851300007	Mortelliti, A; Westgate, MJ; Lindenmayer, DB	Experimental evaluation shows limited influence of pine plantations on the connectivity of highly fragmented bird populations	JOURNAL OF APPLIED ECOLOGY	Australia	Australia		19
1363	WOS:000342851300008	Hock, K; Wolff, NH; Condie, SA; Anthony, KRN; Mumby, PJ	Connectivity networks reveal the risks of crown-of-thorns starfish outbreaks on the Great Barrier Reef	JOURNAL OF APPLIED ECOLOGY	Australia	Australia		13
1366	WOS:000342851300014	Oppel, S; Burns, F; Vickery, J; George, K; Ellick, G; Leo, D; Hillman, JC	Habitat-specific effectiveness of feral cat control for the conservation of an endemic ground-nesting bird species	JOURNAL OF APPLIED ECOLOGY	Saint Helena	United Kingdom		15
1367	WOS:000342851300015	Ferrer, M; Newton, I; Muriel, R; Baguena, G; Bustamante, J; Martini, M; Morandini, V	Using manipulation of density-dependent fecundity to recover an endangered species: the bearded vulture Gypaetus barbatus as an example	JOURNAL OF APPLIED ECOLOGY	Spain	Spain		24
1368	WOS:000342851300016	Tveraa, T; Stien, A; Broseth, H; Yoccoz, NG	The role of predation and food limitation on claims for compensation, reindeer demography and population dynamics	JOURNAL OF APPLIED ECOLOGY	Norway	Norway		14
1369	WOS:000342851300017	Bush, A; Hermoso, V; Linke, S; Nipperess, D; Turak, E; Hughes, L	Freshwater conservation planning under climate change: demonstrating proactive approaches for Australian Odonata	JOURNAL OF APPLIED ECOLOGY	Australia	Australia		10
1371	WOS:000342851300019	Vivian, LM; Ward, KA; Zwart, AB; Godfree, RC	Environmental water allocations are insufficient to control an invasive wetland plant: evidence from a highly regulated floodplain wetland	JOURNAL OF APPLIED ECOLOGY	Australia	Australia		12
1372	WOS:000342851300023	Gilroy, JJ; Edwards, FA; Uribe, CAM; Haugaasen, T; Edwards, DP	Surrounding habitats mediate the trade-off between land-sharing and land-sparing agriculture in the tropics	JOURNAL OF APPLIED ECOLOGY	Colombia	Norway		7
1373	WOS:000342851300024	Petersen, JD; Nault, BA	Landscape diversity moderates the effects of bee visitation frequency to flowers on crop production	JOURNAL OF APPLIED ECOLOGY	United States	United States		16
1374	WOS:000342851300026	Lee, JSH; Garcia-Ulloa, J; Ghazoul, J; Obidzinski, K; Koh, LP	Modelling environmental and socio-economic trade-offs associated with land-sparing and land-sharing approaches to oil palm expansion	JOURNAL OF APPLIED ECOLOGY	Indonesia	Switzerland		5
1375	WOS:000342851300027	Soga, M; Yamaura, Y; Koike, S; Gaston, KJ	Land sharing vs land sparing: does the compact city reconcile urban development and biodiversity conservation?	JOURNAL OF APPLIED ECOLOGY	Japan	Japan	YES	28
1376	WOS:000342851300030	Andersen, AN; Ribbons, RR; Pettit, M; Parr, CL	Burning for biodiversity: highly resilient ant communities respond only to strongly contrasting fire regimes in Australia's seasonal tropics	JOURNAL OF APPLIED ECOLOGY	Australia	Australia		5
1377	WOS:000342851300033	Barton, PS; Westgate, MJ; Lane, PW; MacGregor, C; Lindenmayer, DB	Robustness of habitat-based surrogates of animal diversity: a multitaxa comparison over time	JOURNAL OF APPLIED ECOLOGY	Australia	Australia		7
1379	WOS:000342851300035	Rees, HC; Maddison, BC; Middleditch, DJ; Patmore, JRM; Gough, KC	REVIEW The detection of aquatic animal species using environmental DNA - a review of eDNA as a survey tool in ecology	JOURNAL OF APPLIED ECOLOGY	United Kingdom	United Kingdom		27
1380	WOS:000342851300036	Clement, MJ; Rodhouse, TJ; Ormsbee, PC; Szewczak, JM; Nichols, JD	Accounting for false-positive acoustic detections of bats using occupancy models	JOURNAL OF APPLIED ECOLOGY	United States	United States		0
1381	WOS:000343069000001	Cosgrove, PJ; Shields, DM; Cosgrove, CF; Farquhar, JE; Jarrett, DH; Jancke, S; Mitchell, AR; Moggach, RM	POPULATION SIZE, STRUCTURE AND DISTRIBUTION OF AN UNEXPLOITED FRESHWATER PEARL MUSSEL MARGARITIFERA MARGARITIFERA (L) POPULATION IN SCOTLAND	JOURNAL OF CONCHOLOGY	United Kingdom	United Kingdom		0
1384	WOS:000343327200004	Deal, MW; Xu, JY; John, R; Zenone, T; Chen, JQ; Chu, H; Jasrotia, P; Kahmark, K; Bossenbroek, J; Mayer, C	Net primary production in three bioenergy crop systems following land conversion	JOURNAL OF PLANT ECOLOGY	United States	United States		0
1386	WOS:000343142200011	Kumara, HN; Singh, M; Sharma, AK; Santhosh, K; Pal, A	Impact of forest fragment size on between-group encounters in lion-tailed macaques	PRIMATES	India	India		0
1387	WOS:000343038000002	Richards, RR; Gates, KK; Kerans, BL	EFFECTS OF SIMULATED RAPID WATER LEVEL FLUCTUATIONS (HYDROPEAKING) ON SURVIVAL OF SENSITIVE BENTHIC SPECIES	RIVER RESEARCH AND APPLICATIONS	United States	United States		0
1388	WOS:000343038000004	Gates, KK; Kerans, BL	HABITAT USE OF AN ENDEMIC MOLLUSC ASSEMBLAGE IN A HYDROLOGICALLY ALTERED REACH OF THE SNAKE RIVER, IDAHO, USA	RIVER RESEARCH AND APPLICATIONS	United States	United States		0
1389	WOS:000343038000007	Zhao, YW; Xu, MJ; Yu, L; Yin, XA; Zhang, Y	IDENTIFYING SENSITIVE INDICES IN THE RESPONSE OF AQUATIC BIOTA TO LANDSCAPE PATTERN CHANGES: A CASE STUDY OF THE TAIZI RIVER BASIN IN NORTH CHINA	RIVER RESEARCH AND APPLICATIONS	China	China		0
1390	WOS:000343057700002	Zilverberg, CJ; Johnson, WC; Boe, A; Owens, V; Archer, DW; Novotny, C; Volke, M; Werner, B	Growing Spartina pectinata in Previously Farmed Prairie Wetlands for Economic and Ecological Benefits	WETLANDS	United States	United States		1
1391	WOS:000343057700005	Kelly, JP; Condeso, TE	Rainfall Effects on Heron and Egret Nest Abundance in the San Francisco Bay Area	WETLANDS	United States	United States		1
1392	WOS:000342851500003	de Oliveira, SG; Alfaro, JWL; Veiga, LM	Activity Budget, Diet, and Habitat Use in the Critically Endangered Ka'apor Capuchin Monkey (Cebus kaapori) in Para State, Brazil: A Preliminary Comparison to Other Capuchin Monkeys	AMERICAN JOURNAL OF PRIMATOLOGY	Brazil	Brazil		10
1393	WOS:000342851500008	Imong, I; Robbins, MM; Mundry, R; Bergl, R; Kuhl, HS	Informing Conservation Management About Structural Versus Functional Connectivity: A Case-Study of Cross River Gorillas	AMERICAN JOURNAL OF PRIMATOLOGY	Cameroon	Germany	YES	23
1393	WOS:000342851500008	Imong, I; Robbins, MM; Mundry, R; Bergl, R; Kuhl, HS	Informing Conservation Management About Structural Versus Functional Connectivity: A Case-Study of Cross River Gorillas	AMERICAN JOURNAL OF PRIMATOLOGY	Nigeria	Germany	YES	23
1394	WOS:000342839200003	Ruifrok, JL; Postma, F; Olff, H; Smit, C	Scale-dependent effects of grazing and topographic heterogeneity on plant species richness in a Dutch salt marsh ecosystem	APPLIED VEGETATION SCIENCE	Netherlands	Netherlands		0
1395	WOS:000342839200005	Koyanagi, TF; Yamada, S; Yonezawa, K; Kitagawa, Y; Ichikawa, K	Plant species richness and composition under different disturbance regimes in marginal grasslands of a Japanese terraced paddy field landscape	APPLIED VEGETATION SCIENCE	Japan	Japan		0
1396	WOS:000342839200006	Mauchamp, L; Mouly, A; Badot, PM; Gillet, F	Impact of management type and intensity on multiple facets of grassland biodiversity in the French Jura Mountains	APPLIED VEGETATION SCIENCE	France	Switzerland		1
1397	WOS:000342839200008	Bargmann, T; Maren, IE; Vandvik, V	Life after fire: smoke and ash as germination cues in ericads, herbs and graminoids of northern heathlands	APPLIED VEGETATION SCIENCE	Norway	Norway		1
1398	WOS:000342839200010	Fidelis, A; Blanco, C	Does fire induce flowering in Brazilian subtropical grasslands?	APPLIED VEGETATION SCIENCE	Brazil	Brazil		0
1399	WOS:000342839200015	Meli, P; Martinez-Ramos, M; Rey-Benayas, JM; Carabias, J	Combining ecological, social and technical criteria to select species for forest restoration	APPLIED VEGETATION SCIENCE	Mexico	Mexico		3
1400	WOS:000342839200016	Magrach, A; Rodriguez-Perez, J; Campbell, M; Laurance, WF	Edge effects shape the spatial distribution of lianas and epiphytic ferns in Australian tropical rain forest fragments	APPLIED VEGETATION SCIENCE	Australia	Australia		0
1401	WOS:000342839200017	Feilhauer, H; Dahlke, C; Doktor, D; Lausch, A; Schmidtlein, S; Schulz, G; Stenzel, S	Mapping the local variability of Natura 2000 habitats with remote sensing	APPLIED VEGETATION SCIENCE	Germany	Germany		0
1402	WOS:000342755000002	Pierre, AH; Le Moguedec, G; Lowry, PP; Munzinger, J	Multivariate morphometric analysis and species delimitation in the endemic New Caledonian genus Storthocalyx (Sapindaceae)	BOTANICAL JOURNAL OF THE LINNEAN SOCIETY	New Caledonia	France		0
1403	WOS:000342755000005	Tomovic, G; Niketic, M; Lakusic, D; Randelovic, V; Stevanovic, V	Balkan endemic plants in Central Serbia and Kosovo regions: distribution patterns, ecological characteristics, and centres of diversity	BOTANICAL JOURNAL OF THE LINNEAN SOCIETY	Serbia	Serbia		0
1403	WOS:000342755000005	Tomovic, G; Niketic, M; Lakusic, D; Randelovic, V; Stevanovic, V	Balkan endemic plants in Central Serbia and Kosovo regions: distribution patterns, ecological characteristics, and centres of diversity	BOTANICAL JOURNAL OF THE LINNEAN SOCIETY	Serbia	Serbia		0
1404	WOS:000342766000010	Koleth, M	Hope in the dark: geographies of volunteer and dark tourism in Cambodia	CULTURAL GEOGRAPHIES	Cambodia	Australia		2
1405	WOS:000342859800002	Uden, DR; Hellman, ML; Angeler, DG; Allen, CR	The role of reserves and anthropogenic habitats for functional connectivity and resilience of ephemeral wetlands	ECOLOGICAL APPLICATIONS	United States	United States		0
1406	WOS:000342859800003	Braaker, S; Moretti, M; Boesch, R; Ghazoul, J; Obrist, MK; Bontadina, F	Assessing habitat connectivity for ground-dwelling animals in an urban environment	ECOLOGICAL APPLICATIONS	Switzerland	Switzerland		0
1407	WOS:000342859800007	Vaughn, NR; Asner, GP; Giardina, CP	Centennial impacts of fragmentation on the canopy structure of tropical montane forest	ECOLOGICAL APPLICATIONS	United States	United States		0
1408	WOS:000342859800010	Bouchard, M; Garet, J	A framework to optimize the restoration and retention of large mature forest tracts in managed boreal landscapes	ECOLOGICAL APPLICATIONS	Canada	Canada		0
1409	WOS:000342859800011	Tantipisanuh, N; Gale, GA; Pollino, C	Bayesian networks for habitat suitability modeling: a potential tool for conservation planning with scarce resources	ECOLOGICAL APPLICATIONS	Thailand	Thailand		0
1410	WOS:000342859800015	Jones, JD; Kauffman, MJ; Monteith, KL; Scurlock, BM; Albeke, SE; Cross, PC	Supplemental feeding alters migration of a temperate ungulate	ECOLOGICAL APPLICATIONS	United States	United States		0
1411	WOS:000342859800016	Helmstedt, KJ; Possingham, HP; Brennan, KEC; Rhodes, JR; Bode, M	Cost-efficient fenced reserves for conservation: single large or two small?	ECOLOGICAL APPLICATIONS	Australia	Australia		0
1412	WOS:000342859800018	Raby, GD; Donaldson, MR; Nguyen, VM; Taylor, MK; Sopinka, NM; Cook, KV; Patterson, DA; Robichaud, D; Hinch, SG; Cooke, SJ	Bycatch mortality of endangered coho salmon: impacts, solutions, and aboriginal perspectives	ECOLOGICAL APPLICATIONS	Canada	Canada		0
1417	WOS:000342852200003	Martinsen, V; Mulder, J; Shitumbanuma, V; Sparrevik, M; Borresen, T; Cornelissen, G	Farmer-led maize biochar trials: Effect on crop yield and soil nutrients under conservation farming	JOURNAL OF PLANT NUTRITION AND SOIL SCIENCE	Zambia	Norway		2
1418	WOS:000342835800009	Learmonth, JA; Murphy, S; Luque, PL; Reid, RJ; Patterson, IAP; Brownlow, A; Ross, HM; Barley, JP; Santos, MB; Pierce, GJ	Life history of harbor porpoises (Phocoena phocoena) in Scottish (UK) waters	MARINE MAMMAL SCIENCE	United Kingdom	United Kingdom		0
1419	WOS:000342835800011	Lang, AR; Calambokidis, J; Scordino, J; Pease, VL; Klimek, A; Burkanov, VN; Gearin, P; Litovka, DI; Robertson, KM; Mate, BR; Jacobsen, JK; Taylor, BL	Assessment of genetic structure among eastern North Pacific gray whales on their feeding grounds	MARINE MAMMAL SCIENCE	United States	United States		1
1420	WOS:000342835800013	Bouveroux, T; Kiszka, JJ; Heithaus, MR; Jauniaux, T; Pezeril, S	Direct evidence for gray seal (Halichoerus grypus) predation and scavenging on harbor porpoises (Phocoena phocoena)	MARINE MAMMAL SCIENCE	France	France		37
1423	WOS:000342859900007	Barua, M	Circulating elephants: unpacking the geographies of a cosmopolitan animal	TRANSACTIONS OF THE INSTITUTE OF BRITISH GEOGRAPHERS	India	United Kingdom	YES	8
1424	WOS:000342859900008	Adams, WM; Hodge, ID; Sandbrook, L	New spaces for nature: the re-territorialisation of biodiversity conservation under neoliberalism in the UK	TRANSACTIONS OF THE INSTITUTE OF BRITISH GEOGRAPHERS	United Kingdom	United Kingdom		9
1429	WOS:000342533800008	Sciandrello, S; D'Agostino, S	Distribution patterns and floristic analysis of the Colymbada tauromenitana (Guss) Holub populations in Sicily (Italy)	ACTA BOTANICA CROATICA	Italy	Italy	YES	0
1430	WOS:000342533800014	Brana, S; Vukovic, N; Kaligaric, M	Least adder's-tongue (Ophioglossum lusitanicum L) in Croatia - distribution, ecology and conservation	ACTA BOTANICA CROATICA	Croatia	Croatia	YES	0
1431	WOS:000342727000001	Fernandez-de-Simon, J; Diaz-Ruiz, F; Cirilli, F; Tortosa, FS; Villafuerte, R; Ferreras, P	Role of prey and intraspecific density dependence on the population growth of an avian top predator	ACTA OECOLOGICA-INTERNATIONAL JOURNAL OF ECOLOGY	Spain	Spain		1
1432	WOS:000342727000005	Oostermeijer, JGB; Hartman, Y	Inferring population and metapopulation dynamics of Liparis loeselii from single-census and inventory data	ACTA OECOLOGICA-INTERNATIONAL JOURNAL OF ECOLOGY	Netherlands	Netherlands		2
1434	WOS:000342668700004	Berger, J; Cain, SL	Moving Beyond Science to Protect a Mammalian Migration Corridor	CONSERVATION BIOLOGY	United States	United States		47
1435	WOS:000342668700005	Sims, KRE; Alix-Garcia, JM; Shapiro-Garza, E; Fine, LR; Radeloff, VC; Aronson, G; Castillo, S; Ramirez-Reyes, C; Yanez-Pagans, P	Improving Environmental and Social Targeting through Adaptive Management in Mexico's Payments for Hydrological Services Program	CONSERVATION BIOLOGY	Mexico	United States		2
1441	WOS:000342668700012	Waylen, KA; Hastings, EJ; Banks, EA; Holstead, KL; Irvine, RJ; Blackstock, KL	The Need to Disentangle Key Concepts from Ecosystem-Approach Jargon	CONSERVATION BIOLOGY	Malawi	United Kingdom		13
1444	WOS:000342668700015	Fisher, JT; Wheatley, M; Mackenzie, D	Spatial Patterns of Breeding Success of Grizzly Bears Derived from Hierarchical Multistate Models	CONSERVATION BIOLOGY	Canada	Canada		8
1445	WOS:000342668700016	Ocampo-Penuela, N; Pimm, SL	Setting Practical Conservation Priorities for Birds in the Western Andes of Colombia	CONSERVATION BIOLOGY	Colombia	United States		5
1446	WOS:000342668700017	Moura, NG; Lees, AC; Aleixo, A; Barlow, J; Dantas, SM; Ferreira, J; Lima, MDC; Gardner, TA	Two Hundred Years of Local Avian Extinctions in Eastern Amazonia	CONSERVATION BIOLOGY	Brazil	Brazil		19
1448	WOS:000342668700019	Pidgeon, AM; Flather, CH; Radeloff, VC; Lepczyk, CA; Keuler, NS; Wood, EM; Stewart, SI; Hammer, RB	Systematic Temporal Patterns in the Relationship Between Housing Development and Forest Bird Biodiversity	CONSERVATION BIOLOGY	United States	United States		6
1449	WOS:000342668700001	Mccauley, DJ; Young, HS; Guevara, R; Williams, GJ; Power, EA; Dunbar, RB; Bird, DW; Durham, WH; Micheli, F	Positive and Negative Effects of a Threatened Parrotfish on Reef Ecosystems	CONSERVATION BIOLOGY	Kiribati	United States		140
1449	WOS:000342668700001	Mccauley, DJ; Young, HS; Guevara, R; Williams, GJ; Power, EA; Dunbar, RB; Bird, DW; Durham, WH; Micheli, F	Positive and Negative Effects of a Threatened Parrotfish on Reef Ecosystems	CONSERVATION BIOLOGY	United States	United States		140
1450	WOS:000342668700021	Longenecker, K; Chan, YL; Toonen, RJ; Carlon, DB; Hunt, TL; Friedlander, AM; Demartini, EE	Archaeological Evidence of Validity of Fish Populations on Unexploited Reefs as Proxy Targets for Modern Populations	CONSERVATION BIOLOGY	United States	United States		6
1451	WOS:000342668700022	Peck, MR; Maddock, ST; Morales, JN; Onate, H; Mafla-Endara, P; Penafiel, VA; Torres-Carvajal, O; Pozo-Rivera, WE; Cueva-Arroyo, XA; Tolhurst, BA	Cost-Effectiveness of Using Small Vertebrates as Indicators of Disturbance	CONSERVATION BIOLOGY	Ecuador	United Kingdom		2
1452	WOS:000342668700024	Leao, TCC; Fonseca, CR; Peres, CA; Tabarelli, M	Predicting Extinction Risk of Brazilian Atlantic Forest Angiosperms	CONSERVATION BIOLOGY	Brazil	Brazil		7
1456	WOS:000342668700028	Witter, R; Satterfield, T	Invisible Losses and the Logics of Resettlement Compensation	CONSERVATION BIOLOGY	Mozambique	Canada		1
1457	WOS:000342668700029	Nyaki, A; Gray, SA; Lepczyk, CA; Skibins, JC; Rentsch, D	Local-Scale Dynamics and Local Drivers of Bushmeat Trade	CONSERVATION BIOLOGY	Tanzania	United States		1
1458	WOS:000342668700030	Meretsky, VJ; Fischman, RL	Learning from Conservation Planning for the US National Wildlife Refuges	CONSERVATION BIOLOGY	United States	United States		3
1460	WOS:000342613600005	Chevalier, M; Laffaille, P; Grenouillet, G	Spatial synchrony in stream fish populations: influence of species traits	ECOGRAPHY	France	France		4
1461	WOS:000342494100027	Wang, XS; Wan, L; Huang, JZ; Cao, WB; Xu, F; Dong, P	Variable temperature and moisture conditions in Yungang Grottoes, China, and their impacts on ancient sculptures	ENVIRONMENTAL EARTH SCIENCES	China	China		0
1462	WOS:000342615100024	Hodgson, JG; Tallowin, J; Dennis, RLH; Thompson, K; Poschlod, P; Dhanoa, MS; Charles, M; Jones, G; Wilson, P; Band, SR; Bogaard, A; Palmer, C; Carter, G; Hynd, A	Changing leaf nitrogen and canopy height quantify processes leading to plant and butterfly diversity loss in agricultural landscapes	FUNCTIONAL ECOLOGY	United Kingdom	United Kingdom		7
1464	WOS:000342764600012	Hopkins, M; Kailasan, S; Cohen, A; Roux, S; Tucker, KP; Shevenell, A; Agbandje-McKenna, M; Breitbart, M	Diversity of environmental single-stranded DNA phages revealed by PCR amplification of the partial major capsid protein	ISME JOURNAL	United States	United States		8
1465	WOS:000342923000005	Dawson, SJ; Adams, PJ; Huston, RM; Fleming, PA	Environmental factors influence nest excavation by foxes	JOURNAL OF ZOOLOGY	Australia	Australia		5
1466	WOS:000342493000003	Campos, H; Trejo, C; Pena-Valdivia, CB; Garcia-Nava, R; Conde-Martinez, F; Cruz-Ortega, MD	Photosynthetic acclimation to drought stress in Agave salmiana Otto ex Salm-Dyck seedlings is largely dependent on thermal dissipation and enhanced electron flux to photosystem I	PHOTOSYNTHESIS RESEARCH	Mexico	Mexico		0
1467	WOS:000342205400009	Madsen, J; Bjerrum, M; Tombre, IM	Regional Management of Farmland Feeding Geese Using an Ecological Prioritization Tool	AMBIO	Norway	Denmark		1
1469	WOS:000342205400011	Crespin, SJ; Garcia-Villalta, JE	Integration of Land-Sharing and Land-Sparing Conservation Strategies Through Regional Networking: The Mesoamerican Biological Corridor as a Lifeline for Carnivores in El Salvador	AMBIO	El Salvador	Chile		0
1470	WOS:000342281100004	Kalyuzhny, M; Seri, E; Chocron, R; Flather, CH; Kadmon, R; Shnerb, NM	Niche versus Neutrality: A Dynamical Analysis	AMERICAN NATURALIST	United States	Israel		1
1473	WOS:000342428000009	Marshall, N; Stokes, CJ	Identifying thresholds and barriers to adaptation through measuring climate sensitivity and capacity to change in an Australian primary industry	CLIMATIC CHANGE	Australia	Australia		0
1475	WOS:000342355500007	Namgail, T; Takekawa, JY; Balachandran, S; Sathiyaselvam, P; Mundkur, T; Newman, SH	Space use of wintering waterbirds in India: Influence of trophic ecology on home-range size	CURRENT ZOOLOGY	India	United States	YES	0
1476	WOS:000342355500014	Desholm, M; Gill, R; Bovith, T; Fox, AD	Combining spatial modelling and radar to identify and protect avian migratory hot-spots	CURRENT ZOOLOGY	Denmark	Denmark	YES	0
1477	WOS:000342428700002	Ivajnsic, D; Kaligaric, M	How to Preserve Coastal Wetlands, Threatened by Climate Change-Driven Rises in Sea Level	ENVIRONMENTAL MANAGEMENT	Slovenia	Slovenia		1
1478	WOS:000342428700003	Ausden, M	Climate Change Adaptation: Putting Principles into Practice	ENVIRONMENTAL MANAGEMENT	United Kingdom	United Kingdom		0
1479	WOS:000342428700005	Macgregor, NA; van Dijk, N	Adaptation in Practice: How Managers of Nature Conservation Areas in Eastern England are Responding to Climate Change	ENVIRONMENTAL MANAGEMENT	United Kingdom	United Kingdom		0
1482	WOS:000342428700008	Koppel, J; Dahmen, M; Helfrich, J; Schuster, E; Bulling, L	Cautious but Committed: Moving Toward Adaptive Planning and Operation Strategies for Renewable Energy's Wildlife Implications	ENVIRONMENTAL MANAGEMENT	Germany	Germany		0
1482	WOS:000342428700008	Koppel, J; Dahmen, M; Helfrich, J; Schuster, E; Bulling, L	Cautious but Committed: Moving Toward Adaptive Planning and Operation Strategies for Renewable Energy's Wildlife Implications	ENVIRONMENTAL MANAGEMENT	United States	Germany		0
1484	WOS:000342428700012	Kalcic, M; Prokopy, L; Frankenberger, J; Chaubey, I	An In-depth Examination of Farmers' Perceptions of Targeting Conservation Practices	ENVIRONMENTAL MANAGEMENT	United States	United States		2
1486	WOS:000342428700015	Waltham, NJ; Barry, M; McAlister, T; Weber, T; Groth, D	Protecting the Green Behind the Gold: Catchment-Wide Restoration Efforts Necessary to Achieve Nutrient and Sediment Load Reduction Targets in Gold Coast City, Australia	ENVIRONMENTAL MANAGEMENT	Australia	Australia		0
1487	WOS:000342412300001	Melero, Y; Aymerich, P; Santulli, G; Gosalbez, J	Activity and space patterns of Pyrenean desman (Galemys pyrenaicus) suggest non-aggressive and non-territorial behaviour	EUROPEAN JOURNAL OF WILDLIFE RESEARCH	Portugal	Spain		1
1487	WOS:000342412300001	Melero, Y; Aymerich, P; Santulli, G; Gosalbez, J	Activity and space patterns of Pyrenean desman (Galemys pyrenaicus) suggest non-aggressive and non-territorial behaviour	EUROPEAN JOURNAL OF WILDLIFE RESEARCH	Spain	Spain		1
1488	WOS:000342412300002	Christensen, TK; Hounisen, JP	Managing hunted populations through sex-specific season lengths: a case of the Common Eider in the Baltic-Wadden Sea flyway population	EUROPEAN JOURNAL OF WILDLIFE RESEARCH	Denmark	Denmark		0
1489	WOS:000342412300003	Narayan, EJ; Evans, N; Hero, JM	Monitoring physiological stress in semi-free ranging populations of an endangered Australian marsupial, the Greater Bilby (Macrotis lagotis)	EUROPEAN JOURNAL OF WILDLIFE RESEARCH	Australia	Australia		0
1490	WOS:000342412300004	Shannon, JM; Whiting, JC; Larsen, RT; Olson, DD; Flinders, JT; Smith, TS; Bowyer, RT	Population response of reintroduced bighorn sheep after observed commingling with domestic sheep	EUROPEAN JOURNAL OF WILDLIFE RESEARCH	United States	United States		0
1491	WOS:000342412300006	Pohja-Mykra, M; Kurki, S	Strong community support for illegal killing challenges wolf management	EUROPEAN JOURNAL OF WILDLIFE RESEARCH	Finland	Finland		2
1492	WOS:000342412300007	Lyngdoh, S; Gopi, GV; Selvan, KM; Habib, B	Effect of interactions among ethnic communities, livestock and wild dogs (Cuon alpinus) in Arunachal Pradesh, India	EUROPEAN JOURNAL OF WILDLIFE RESEARCH	India	India		1
1493	WOS:000342412300008	Callegari, SE; Bonham, E; Hoodless, AN; Sage, RB; Holloway, GJ	Impact of game bird release on the Adonis blue butterfly Polyommatus bellargus (Lepidoptera Lycaenidae) on chalk grassland	EUROPEAN JOURNAL OF WILDLIFE RESEARCH	United Kingdom	United Kingdom		0
1495	WOS:000342412300016	Wam, HK; Eldegard, K; Hjeljord, O	Minor habituation to repeated experimental approaches in Scandinavian wolves	EUROPEAN JOURNAL OF WILDLIFE RESEARCH	Norway	Norway		0
1496	WOS:000342244000006	Martinez, I; Flores, T; Aragon, G; Otalora, MAG; Rubio-Salcedo, M	What factors influence the occurrence of the genus Degelia (a threatened lichen) in central Spain?	FUNGAL ECOLOGY	Spain	Spain		0
1497	WOS:000342244000018	Nascimbene, J; Nimis, PL; Dainese, M	Epiphytic lichen conservation in the Italian Alps: the role of forest type	FUNGAL ECOLOGY	Italy	Italy		0
1499	WOS:000342338700008	Woodbridge, J; Davies, HJ; Blake, WH; Fyfe, RM	Recent environmental change in an upland reservoir catchment: a palaeoecological perspective	JOURNAL OF PALEOLIMNOLOGY	United Kingdom	United Kingdom		1
1501	WOS:000342271400001	Larkin, AM; Beier, CM	Wilderness perceptions versus management reality in the Adirondack Park, USA	LANDSCAPE AND URBAN PLANNING	United States	United States		0
1503	WOS:000342271400011	Ballantyne, M; Gudes, O; Pickering, CM	Recreational trails are an important cause of fragmentation in endangered urban forests: A case-study from Australia	LANDSCAPE AND URBAN PLANNING	Australia	Australia		19
1504	WOS:000342271400014	De Keersmaeker, L; Onkelinx, T; Vandekerkhove, K; Thomaes, A; Hermy, M; Verheyen, K	A spatially explicit empirical model on actual and potential ancient forest plant diversity in a fragmented landscape	LANDSCAPE AND URBAN PLANNING	Belgium	Belgium		0
1506	WOS:000342271400016	Faehnle, M; Backlund, P; Tyrvainen, L; Niemela, J; Yli-Pelkonen, V	How can residents' experiences inform planning of urban green infrastructure? Case Finland	LANDSCAPE AND URBAN PLANNING	Finland	Finland		5
1507	WOS:000342204100013	Lambais, MR; Lucheta, AR; Crowley, DE	Bacterial Community Assemblages Associated with the Phyllosphere, Dermosphere, and Rhizosphere of Tree Species of the Atlantic Forest are Host Taxon Dependent	MICROBIAL ECOLOGY	Brazil	Brazil		0
1509	WOS:000342445800004	Dittrich, S; Jacob, M; Bade, C; Leuschner, C; Hauck, M	The significance of deadwood for total bryophyte, lichen, and vascular plant diversity in an old-growth spruce forest	PLANT ECOLOGY	Germany	Germany		2
1510	WOS:000342433500003	Pakanen, VM; Hongell, H; Aikio, S; Koivula, K	Little tern breeding success in artificial and natural habitats: modelling population growth under uncertain vital rates	POPULATION ECOLOGY	Finland	Finland		1
1511	WOS:000342433500004	Blanco, G	Can livestock carrion availability influence diet of wintering red kites? Implications of sanitary policies in ecosystem services and conservation	POPULATION ECOLOGY	Spain	Spain		1
1512	WOS:000342433500006	Wolf, AJ; Hellgren, EC; Schauber, EM; Bogosian, V; Kazmaier, RT; Ruthven, DC; Moody, RW	Variation in vital-rate sensitivity between populations of Texas horned lizards	POPULATION ECOLOGY	United States	United States		1
1513	WOS:000341907000003	Pertoldi, C; Elschot, K; Ruiz-Gonzalez, A; van de Zande, L; Zalewski, A; Munoz, J; Madsen, AB; Loeschcke, V; de Groot, A; Bijlsma, R	Genetic variability of central-western European pine marten (Martes martes) populations	ACTA THERIOLOGICA	Belgium	Denmark		0
1513	WOS:000341907000003	Pertoldi, C; Elschot, K; Ruiz-Gonzalez, A; van de Zande, L; Zalewski, A; Munoz, J; Madsen, AB; Loeschcke, V; de Groot, A; Bijlsma, R	Genetic variability of central-western European pine marten (Martes martes) populations	ACTA THERIOLOGICA	Denmark	Denmark		0
1513	WOS:000341907000003	Pertoldi, C; Elschot, K; Ruiz-Gonzalez, A; van de Zande, L; Zalewski, A; Munoz, J; Madsen, AB; Loeschcke, V; de Groot, A; Bijlsma, R	Genetic variability of central-western European pine marten (Martes martes) populations	ACTA THERIOLOGICA	France	Denmark		0
1513	WOS:000341907000003	Pertoldi, C; Elschot, K; Ruiz-Gonzalez, A; van de Zande, L; Zalewski, A; Munoz, J; Madsen, AB; Loeschcke, V; de Groot, A; Bijlsma, R	Genetic variability of central-western European pine marten (Martes martes) populations	ACTA THERIOLOGICA	Germany	Denmark		0
1513	WOS:000341907000003	Pertoldi, C; Elschot, K; Ruiz-Gonzalez, A; van de Zande, L; Zalewski, A; Munoz, J; Madsen, AB; Loeschcke, V; de Groot, A; Bijlsma, R	Genetic variability of central-western European pine marten (Martes martes) populations	ACTA THERIOLOGICA	Luxembourg	Denmark		0
1513	WOS:000341907000003	Pertoldi, C; Elschot, K; Ruiz-Gonzalez, A; van de Zande, L; Zalewski, A; Munoz, J; Madsen, AB; Loeschcke, V; de Groot, A; Bijlsma, R	Genetic variability of central-western European pine marten (Martes martes) populations	ACTA THERIOLOGICA	Netherlands	Denmark		0
1513	WOS:000341907000003	Pertoldi, C; Elschot, K; Ruiz-Gonzalez, A; van de Zande, L; Zalewski, A; Munoz, J; Madsen, AB; Loeschcke, V; de Groot, A; Bijlsma, R	Genetic variability of central-western European pine marten (Martes martes) populations	ACTA THERIOLOGICA	Poland	Denmark		0
1513	WOS:000341907000003	Pertoldi, C; Elschot, K; Ruiz-Gonzalez, A; van de Zande, L; Zalewski, A; Munoz, J; Madsen, AB; Loeschcke, V; de Groot, A; Bijlsma, R	Genetic variability of central-western European pine marten (Martes martes) populations	ACTA THERIOLOGICA	Spain	Denmark		0
1515	WOS:000342174700001	Bech, N; Manel, S; Bro, E; Novoa, C; Bijaoui-Georget, BM; Beltran-Bech, S; Boissier, J	Genetic connectivity of the grey partridge in central northern France in a highly man dominated landscape	CONSERVATION GENETICS	France	France		3
1516	WOS:000342174700003	Cheng, QQ; Zhu, YX; Chen, XY	High polymorphism and moderate differentiation of chub mackerel, Scomber japonicus (Perciformes: Scombridae), along the coast of China revealed by fifteen novel microsatellite markers	CONSERVATION GENETICS	China	China		0
1517	WOS:000342174700007	Baldauf, C; Ciampi-Guillardi, M; Aguirra, TJ; Correa, CE; dos Santos, FAM; de Souza, AP; Sebbenn, AM	Genetic diversity, spatial genetic structure and realised seed and pollen dispersal of Himatanthus drasticus (Apocynaceae) in the Brazilian savanna	CONSERVATION GENETICS	Brazil	Brazil		0
1518	WOS:000342174700008	Potter, S; Rosauer, D; Doody, JS; Webb, MJ; Eldridge, MDB	Persistence of a potentially rare mammalian genus (Wyulda) provides evidence for areas of evolutionary refugia within the Kimberley, Australia	CONSERVATION GENETICS	Australia	Australia		5
1519	WOS:000342174700009	Perrier, C; Le Gentil, J; Ravigne, V; Gaudin, P; Salvado, JC	Origins and genetic diversity among Atlantic salmon recolonizing upstream areas of a large South European river following restoration of connectivity and stocking	CONSERVATION GENETICS	France	Canada		7
1520	WOS:000342174700011	Boff, S; Soro, A; Paxton, RJ; Alves-dos-Santos, I	Island isolation reduces genetic diversity and connectivity but does not significantly elevate diploid male production in a neotropical orchid bee	CONSERVATION GENETICS	Brazil	Brazil		0
1521	WOS:000342174700012	Roed, KH; Bjornstad, G; Flagstad, O; Haanes, H; Hufthammer, AK; Jordhoy, P; Rosvold, J	Ancient DNA reveals prehistoric habitat fragmentation and recent domestic introgression into native wild reindeer	CONSERVATION GENETICS	Norway	Norway		1
1522	WOS:000342174700013	Nogueira, DM; Pope, LC; Burke, T; Alves, MAS	Genetic differentiation over a short water barrier in the Brazilian tanager, Ramphocelus bresilius (Passeriformes: Thraupidae) an endemic species of the Atlantic forest, Brazil	CONSERVATION GENETICS	Brazil	Brazil		0
1523	WOS:000342174700014	Wang, J; Kang, M; Huang, HW	Long-distance pollen dispersal ensures genetic connectivity of the low-density tree species, Eurycorymbus cavaleriei, in a fragmented karst forest landscape	CONSERVATION GENETICS	China	China		0
1524	WOS:000342174700015	O'Leary, SJ; Dunton, KJ; King, TL; Frisk, MG; Chapman, DD	Genetic diversity and effective size of Atlantic sturgeon, Acipenser oxyrhinchus oxyrhinchus river spawning populations estimated from the microsatellite genotypes of marine-captured juveniles	CONSERVATION GENETICS	United States	United States		0
1526	WOS:000342174700018	Erickson, PB; Hadfield, MG	Population structure and genetic signs of population bottlenecks in the endangered Hawaiian tree snail Achatinella sowerbyana	CONSERVATION GENETICS	United States	United States		2
1527	WOS:000342174700019	Nussberger, B; Wandeler, P; Weber, D; Keller, LF	Monitoring introgression in European wildcats in the Swiss Jura	CONSERVATION GENETICS	Switzerland	Switzerland		4
1528	WOS:000342174700020	Gueta, T; Templeton, AR; Bar-David, S	Development of genetic structure in a heterogeneous landscape over a short time frame: the reintroduced Asiatic wild ass	CONSERVATION GENETICS	Israel	Israel		0
1529	WOS:000342174700021	Worth, JRP; Yokogawa, M; Perez-Figueroa, A; Tsumura, Y; Tomaru, N; Janes, JK; Isagi, Y	Conflict in outcomes for conservation based on population genetic diversity and genetic divergence approaches: a case study in the Japanese relictual conifer Sciadopitys verticillata (Sciadopityaceae)	CONSERVATION GENETICS	Japan	Australia		0
1530	WOS:000341900900001	Bos, M; Pressey, RL; Stoeckl, N	Effective marine offsets for the Great Barrier Reef World Heritage Area	ENVIRONMENTAL SCIENCE & POLICY	Australia	Australia		15
1531	WOS:000342168500005	Olds, AD; Pitt, KA; Maxwell, PS; Babcock, RC; Rissik, D; Connolly, RM	Marine reserves help coastal ecosystems cope with extreme weather	GLOBAL CHANGE BIOLOGY	Australia	Australia		52
1532	WOS:000342168500008	Grenouillet, G; Comte, L	Illuminating geographical patterns in species' range shifts	GLOBAL CHANGE BIOLOGY	France	France		14
1535	WOS:000342207600015	Barragan, F; Moreno, CE; Escobar, F; Bueno-Villegas, J; Halffter, G	The impact of grazing on dung beetle diversity depends on both biogeographical and ecological context	JOURNAL OF BIOGEOGRAPHY	Mexico	Mexico		3
1536	WOS:000342078600004	Sitas, N; Prozesky, HE; Esler, KJ; Reyers, B	Opportunities and challenges for mainstreaming ecosystem services in development planning: perspectives from a landscape level	LANDSCAPE ECOLOGY	South Africa	South Africa	YES	0
1537	WOS:000342078600010	Casado-Arzuaga, I; Onaindia, M; Madariaga, I; Verburg, PH	Mapping recreation and aesthetic value of ecosystems in the Bilbao Metropolitan Greenbelt (northern Spain) to support landscape planning	LANDSCAPE ECOLOGY	Spain	Spain		0
1538	WOS:000342078600011	Moreno, J; Palomo, I; Escalera, J; Martin-Lopez, B; Montes, C	Incorporating ecosystem services into ecosystem-based management to deal with complexity: a participative mental model approach	LANDSCAPE ECOLOGY	Spain	Spain		0
1539	WOS:000342078600012	Palacios-Agundez, I; de Manuel, BF; Rodriguez-Loinaz, G; Pena, L; Ametzaga-Arregi, I; Alday, JG; Casado-Arzuaga, I; Madariaga, I; Arana, X; Onaindia, M	Integrating stakeholders' demands and scientific knowledge on ecosystem services in landscape planning	LANDSCAPE ECOLOGY	Spain	Spain		3
1540	WOS:000342078600014	MacDonald, DH; Bark, RH; Coggan, A	Is ecosystem service research used by decision-makers? A case study of the Murray-Darling Basin, Australia	LANDSCAPE ECOLOGY	Australia	Australia		0
1541	WOS:000342180000004	Sosa-Rodriguez, FS	From federal to city mitigation and adaptation: climate change policy in Mexico City	MITIGATION AND ADAPTATION STRATEGIES FOR GLOBAL CHANGE	Mexico	Mexico		0
1543	WOS:000342205600013	Quinn, TP; Cunningham, CJ; Randall, J; Hilborn, R	Can intense predation by bears exert a depensatory effect on recruitment in a Pacific salmon population?	OECOLOGIA	United States	United States		9
1544	WOS:000341925200005	Khadivi-Khub, A; Jahangirzadeh, S; Ahadi, E; Aliyoun, S	Nuclear and chloroplast DNA variability and phylogeny of Iranian apples (Malus domestica)	PLANT SYSTEMATICS AND EVOLUTION	Iran	Iran		0
1545	WOS:000341925200010	Sharma, A; Poudel, RC; Li, AR; Xu, JC; Guan, KY	Genetic diversity of Rhododendron delavayi var delavayi (C B Clarke) Ridley inferred from nuclear and chloroplast DNA: implications for the conservation of fragmented populations	PLANT SYSTEMATICS AND EVOLUTION	China	China		0
1546	WOS:000342228200013	Velasco-Castrillon, A; Gibson, JAE; Stevens, MI	A review of current Antarctic limno-terrestrial microfauna	POLAR BIOLOGY	Antarctica	Australia		0
1547	WOS:000342229200004	Zheng, DQ; Mi, JN; Ravesteijn, W; Qiu, F	Responsible resource management: the predicament and reform path for Chinese wetland conservation	WETLANDS ECOLOGY AND MANAGEMENT	China	China		1
1548	WOS:000342229200006	Richards, DR; Maltby, L; Moggridge, HL; Warren, PH	European water voles in a reconnected lowland river floodplain: habitat preferences and distribution patterns following the restoration of flooding	WETLANDS ECOLOGY AND MANAGEMENT	United Kingdom	United Kingdom		2
1550	WOS:000341782600005	Cano, L; Campos, JA; Garcia-Magro, D; Herrera, M	Invasiveness and impact of the non-native shrub Baccharis halimifolia in sea rush marshes: fine-scale stress heterogeneity matters	BIOLOGICAL INVASIONS	Spain	Spain		0
1552	WOS:000341496600006	Weigel, DE; Connolly, PJ; Powell, MS	Fluvial rainbow trout contribute to the colonization of steelhead (Oncorhynchus mykiss) in a small stream	ENVIRONMENTAL BIOLOGY OF FISHES	United States	United States		0
1553	WOS:000341497800024	Park, S; Hepcan, CC; Hepcan, S; Cook, EA	Influence of urban form on landscape pattern and connectivity in metropolitan regions: a comparative case study of Phoenix, AZ, USA, and Izmir, Turkey	ENVIRONMENTAL MONITORING AND ASSESSMENT	Turkey	South Africa		0
1553	WOS:000341497800024	Park, S; Hepcan, CC; Hepcan, S; Cook, EA	Influence of urban form on landscape pattern and connectivity in metropolitan regions: a comparative case study of Phoenix, AZ, USA, and Izmir, Turkey	ENVIRONMENTAL MONITORING AND ASSESSMENT	United States	South Africa		0
1558	WOS:000341813900029	Oiste, AM	Groundwater quality assessment in urban environment	INTERNATIONAL JOURNAL OF ENVIRONMENTAL SCIENCE AND TECHNOLOGY	Romania	Romania		0
1559	WOS:000341591200002	Malan, G	Replacing grasslands with pine plantations on the Karkloof Plateau: the edge effects on downslope forest understorey birds	SOUTH AFRICAN JOURNAL OF WILDLIFE RESEARCH	South Africa	South Africa		0
1560	WOS:000341591200003	Swanepoel, LH; Lindsey, P; Somers, MJ; Van Hoven, W; Dalerum, F	The relative importance of trophy harvest and retaliatory killing of large carnivores: South African leopards as a case study	SOUTH AFRICAN JOURNAL OF WILDLIFE RESEARCH	South Africa	South Africa		0
1561	WOS:000341591200004	Whittington-Jones, BM; Parker, DM; Bernard, RTF; Davies-Mostert, HT	Habitat selection by transient African wild dogs (Lycaon pictus) in northern KwaZulu-Natal, South Africa: implications for range expansion	SOUTH AFRICAN JOURNAL OF WILDLIFE RESEARCH	South Africa	South Africa		0
1562	WOS:000341474100005	Wu, Y; Yu, ZC; Ngan, HW; Tan, ZF	Sustaining China's electricity market development	ENERGY POLICY	China	China		0
1563	WOS:000341474100006	Wu, LB; Huo, H	Energy efficiency achievements in China's industrial and transport sectors: How do they rate?	ENERGY POLICY	China	China		0
1564	WOS:000341474100011	Lin, BQ; Long, HY	How to promote energy conservation in China's chemical industry	ENERGY POLICY	China	China		0
1566	WOS:000341474100040	Boudet, H; Ardoin, NM; Flora, J; Armel, KC; Desai, M; Robinson, TN	Energy behaviours of northern California Girl Scouts and their families	ENERGY POLICY	United States	United States		0
1567	WOS:000341474100042	Revell, K	Estimating the environmental impact of home energy visits and extent of behaviour change	ENERGY POLICY	United Kingdom	United Kingdom		4
1568	WOS:000341474100071	Mirza, FM; Bergland, O; Afzal, N	Electricity conservation policies and sectorial output in Pakistan: An empirical analysis	ENERGY POLICY	Pakistan	Norway		0
1569	WOS:000341471300019	Eagles-Smith, CA; Ackerman, JT	Mercury bioaccumulation in estuarine wetland fishes: Evaluating habitats and risk to coastal wildlife	ENVIRONMENTAL POLLUTION	United States	United States		5
1570	WOS:000340977400014	Crooks, JL; Ozkaynak, H	Simultaneous statistical bias correction of multiple PM25 species from a regional photochemical grid model	ATMOSPHERIC ENVIRONMENT	United States	United States		0
1571	WOS:000341081400002	Haurez, B; Petre, CA; Vermeulen, C; Tagg, N; Doucet, JL	Western lowland gorilla density and nesting behavior in a Gabonese forest logged for 25 years: implications for gorilla conservation	BIODIVERSITY AND CONSERVATION	Gabon	Belgium		1
1572	WOS:000341081400003	Kamal, S; Grodzinska-Jurczak, M	Should conservation of biodiversity involve private land? A Q methodological study in Poland to assess stakeholders' attitude	BIODIVERSITY AND CONSERVATION	Poland	Poland		1
1573	WOS:000341081400004	Bogan, MT; Noriega-Felix, N; Vidal-Aguilar, SL; Findley, LT; Lytle, DA; Gutierrez-Ruacho, OG; Alvarado-Castro, JA; Varela-Romero, A	Biogeography and conservation of aquatic fauna in spring-fed tropical canyons of the southern Sonoran Desert, Mexico	BIODIVERSITY AND CONSERVATION	Mexico	United States		2
1574	WOS:000341081400005	Ghorbani, A; Gravendeel, B; Naghibi, F; de Boer, H	Wild orchid tuber collection in Iran: a wake-up call for conservation	BIODIVERSITY AND CONSERVATION	Iran	Sweden		0
1575	WOS:000341081400006	Hand, BK; Cushman, SA; Landguth, EL; Lucotch, J	Assessing multi-taxa sensitivity to the human footprint, habitat fragmentation and loss by exploring alternative scenarios of dispersal ability and population size: a simulation approach	BIODIVERSITY AND CONSERVATION	United States	United States		0
1576	WOS:000341081400007	Lee, KA; Huveneers, C; Gimenez, O; Peddemors, V; Harcourt, RG	To catch or to sight? A comparison of demographic parameter estimates obtained from mark-recapture and mark-resight models	BIODIVERSITY AND CONSERVATION	Australia	Australia		0
1577	WOS:000341081400008	Jaric, I; Roberts, DL	Accounting for observation reliability when inferring extinction based on sighting records	BIODIVERSITY AND CONSERVATION	United States	Serbia		0
1578	WOS:000341081400010	Vokou, D; Dimitrakopoulos, PG; Jones, N; Damialis, A; Monokrousos, N; Pantis, JD; Mazaris, AD	Ten years of co-management in Greek protected areas: an evaluation	BIODIVERSITY AND CONSERVATION	Greece	Greece		1
1579	WOS:000341081400012	Lintott, PR; Bunnefeld, N; Fuentes-Montemayor, E; Minderman, J; Blackmore, L; Goulson, D; Park, KJ	Moth species richness, abundance and diversity in fragmented urban woodlands: implications for conservation and management strategies	BIODIVERSITY AND CONSERVATION	United Kingdom	United Kingdom		8
1581	WOS:000340930300001	Ramirez-Villegas, J; Cuesta, F; Devenish, C; Peralvo, M; Jarvis, A; Arnillas, CA	Using species distributions models for designing conservation strategies of Tropical Andean biodiversity under climate change	JOURNAL FOR NATURE CONSERVATION	Bolivia	Colombia		2
1581	WOS:000340930300001	Ramirez-Villegas, J; Cuesta, F; Devenish, C; Peralvo, M; Jarvis, A; Arnillas, CA	Using species distributions models for designing conservation strategies of Tropical Andean biodiversity under climate change	JOURNAL FOR NATURE CONSERVATION	Colombia	Colombia		2
1581	WOS:000340930300001	Ramirez-Villegas, J; Cuesta, F; Devenish, C; Peralvo, M; Jarvis, A; Arnillas, CA	Using species distributions models for designing conservation strategies of Tropical Andean biodiversity under climate change	JOURNAL FOR NATURE CONSERVATION	Ecuador	Colombia		2
1581	WOS:000340930300001	Ramirez-Villegas, J; Cuesta, F; Devenish, C; Peralvo, M; Jarvis, A; Arnillas, CA	Using species distributions models for designing conservation strategies of Tropical Andean biodiversity under climate change	JOURNAL FOR NATURE CONSERVATION	Peru	Colombia		2
1581	WOS:000340930300001	Ramirez-Villegas, J; Cuesta, F; Devenish, C; Peralvo, M; Jarvis, A; Arnillas, CA	Using species distributions models for designing conservation strategies of Tropical Andean biodiversity under climate change	JOURNAL FOR NATURE CONSERVATION	Venezuela	Colombia		2
1582	WOS:000340930300002	Carrlson, KM; Kesler, DC; Thompson, TR	Survival and habitat use in translocated and resident greater prairie-chickens	JOURNAL FOR NATURE CONSERVATION	United States	United States		2
1583	WOS:000340930300003	Gandiwa, E; Sprangers, S; van Bommel, S; Heitkonig, IMA; Leeuwis, C; Prins, HHT	Spill-over effect in media framing: Representations of wildlife conservation in Zimbabwean and international media, 1989-2010	JOURNAL FOR NATURE CONSERVATION	Zimbabwe	Netherlands		0
1584	WOS:000340930300004	Ayram, CAC; Mendoza, ME; Salicrup, DRP; Granados, EL	Identifying potential conservation areas in the Cuitzeo Lake basin, Mexico by multitemporal analysis of landscape connectivity	JOURNAL FOR NATURE CONSERVATION	Mexico	Mexico		0
1585	WOS:000340930300005	Petracca, LS; Hernandez-Potosme, S; Obando-Sampson, L; Salom-Perez, R; Quigley, H; Robinson, HS	Agricultural encroachment and lack of enforcement threaten connectivity of range-wide jaguar (Panthera onca) corridor	JOURNAL FOR NATURE CONSERVATION	Nicaragua	United States		3
1586	WOS:000340930300006	Romano, A; Salvidio, S; Mongillo, D; Olivari, S	Importance of a traditional irrigation system in amphibian conservation in the Cinque Terre National Park (NW Italy)	JOURNAL FOR NATURE CONSERVATION	Italy	Italy		0
1587	WOS:000340930300007	Santos, CZ; Schiavetti, A	Spatial analysis of Protected Areas of the coastal/marine environment of Brazil	JOURNAL FOR NATURE CONSERVATION	Brazil	Brazil		0
1588	WOS:000340930300008	Mehri, A; Salmanmahiny, A; Mirkarimi, SH; Rezaei, HR	Use of optimization algorithms to prioritize protected areas in Mazandaran Province of Iran	JOURNAL FOR NATURE CONSERVATION	Iran	Iran		0
1590	WOS:000340930300010	Li, XY; Jiang, XL	Implication of musk deer (Moschus spp) depletion from hunter reports and dung transect data in northwest Yunnan, China	JOURNAL FOR NATURE CONSERVATION	China	China		0
1591	WOS:000340930300011	Kovarik, P; Kutal, M; Machar, I	Sheep and wolves: Is the occurrence of large predators a limiting factor for sheep grazing in the Czech Carpathians?	JOURNAL FOR NATURE CONSERVATION	Czech Republic	Czech Republic		9
1593	WOS:000340312100011	Kajtoch, L; Zmihorski, M; Piestrzynska-Kajtoch, A	The Goosander as potential indicator of naturalness and biodiversity in submontane river valleys of northern Carpathians	ECOLOGICAL INDICATORS	Poland	Poland		0
1594	WOS:000340312100012	Reid, N; Lundy, MG; Hayden, B; Waterman, T; Looney, D; Lynn, D; Marnell, F; McDonald, RA; Montgomery, WI	Covering over the cracks in conservation assessments at EU interfaces: A cross-jurisdictional ecoregion scale approach using the Eurasian otter (Lutra lutra)	ECOLOGICAL INDICATORS	Ireland	United Kingdom		5
1594	WOS:000340312100012	Reid, N; Lundy, MG; Hayden, B; Waterman, T; Looney, D; Lynn, D; Marnell, F; McDonald, RA; Montgomery, WI	Covering over the cracks in conservation assessments at EU interfaces: A cross-jurisdictional ecoregion scale approach using the Eurasian otter (Lutra lutra)	ECOLOGICAL INDICATORS	United Kingdom	United Kingdom		5
1597	WOS:000340312100024	Bancila, RI; Cogalniceanu, D; Plaiasu, R; Tudor, M; Cazacu, C; Hartel, T	Comparative performance of incidence-based estimators of species richness in temperate zone herpetofauna inventories	ECOLOGICAL INDICATORS	Romania	Romania		0
1598	WOS:000340312100025	Caporn, SJM; Carroll, JA; Dise, NB; Payne, RJ	Impacts and indicators of nitrogen deposition in moorlands: Results from a national pollution gradient study	ECOLOGICAL INDICATORS	United Kingdom	United Kingdom		5
1600	WOS:000340312100035	Ricou, C; Schneller, C; Amiaud, B; Plantureux, S; Bockstaller, C	A vegetation-based indicator to assess the pollination value of field margin flora	ECOLOGICAL INDICATORS	France	France		0
1602	WOS:000340312100050	Bruno, D; Belmar, O; Sanchez-Fernandez, D; Guareschi, S; Millan, A; Velasco, J	Responses of Mediterranean aquatic and riparian communities to human pressures at different spatial scales	ECOLOGICAL INDICATORS	Spain	Spain		3
1603	WOS:000340312100062	Ouyang, W; Song, KY; Wang, XL; Hao, FH	Non-point source pollution dynamics under long-term agricultural development and relationship with landscape dynamics	ECOLOGICAL INDICATORS	China	China		0
1604	WOS:000340312100064	Caiola, N; Ibanez, C; Verdu, J; Munne, A	Effects of flow regulation on the establishment of alien fish species: A community structure approach to biological validation of environmental flows	ECOLOGICAL INDICATORS	Spain	Spain		0
1605	WOS:000340312100074	Thivierge, MN; Parent, D; Belanger, V; Angers, DA; Allard, G; Pellerin, D; Vanasse, A	Environmental sustainability indicators for cash-crop farms in Quebec, Canada: A participatory approach	ECOLOGICAL INDICATORS	Canada	Canada		0
1606	WOS:000340312100076	Petz, K; Glenday, J; Alkemade, R	Land management implications for ecosystem services in a South African rangeland	ECOLOGICAL INDICATORS	South Africa	Netherlands		1
1607	WOS:000340312100077	Blazquez-Cabrera, S; Bodin, O; Saura, S	Indicators of the impacts of habitat loss on connectivity and related conservation priorities: Do they change when habitat patches are defined at different scales?	ECOLOGICAL INDICATORS	Spain	Spain		1
1608	WOS:000340312100079	Neeson, TM; Mandelik, Y	Pairwise measures of species co-occurrence for choosing indicator species and quantifying overlap	ECOLOGICAL INDICATORS	Israel	United States		0
1611	WOS:000340221100019	Henner, P; Hurtevent, P; Thiry, Y	Soil-to-plant transfer factors of radioactive Ca, Sm and Pd isotopes: critical assessment of the use of analogies to derive best-estimates from existing non-specific data	JOURNAL OF ENVIRONMENTAL RADIOACTIVITY	France	France		0
1612	WOS:000340017700009	Sow, AS; Martinez-Freiria, F; Dieng, H; Fahd, S; Brito, JC	Biogeographical analysis of the Atlantic Sahara reptiles: Environmental correlates of species distribution and vulnerability to climate change	JOURNAL OF ARID ENVIRONMENTS	Mauritania	Morocco		0
1613	WOS:000340017700011	Norfolk, O; Gilbert, F	Insect visitation rates to wild flowers increase in the presence of arid agriculture in South Sinai, Egypt	JOURNAL OF ARID ENVIRONMENTS	Egypt	United Kingdom		0
1614	WOS:000340017700013	Schlecht, E; Zaballos, LGH; Quiroz, D; Schulte, P; Buerkert, A	Traditional land use and reconsideration of environmental zoning in the Hawf Protected Area, south-eastern Yemen	JOURNAL OF ARID ENVIRONMENTS	Yemen	Germany		0
1615	WOS:000338754000003	Campedelli, T; Londi, G; Cutini, S; Sorace, A; Florenzano, GT	Raptor displacement due to the construction of a wind farm: preliminary results after the first 2 years since the construction	ETHOLOGY ECOLOGY & EVOLUTION	Italy	Italy		10
1617	WOS:000338754000005	Morelli, F; Girardello, M	Buntings (Emberizidae) as indicators of HNV of farmlands: a case of study in Central Italy	ETHOLOGY ECOLOGY & EVOLUTION	Italy	Italy		0
1620	WOS:000338810200011	Wright, A; Hudson, D	An analysis of the feasibility of carbon management policies as a mechanism to influence water conservation using optimization methods	JOURNAL OF ENVIRONMENTAL MANAGEMENT	United States	United States		0
1622	WOS:000338810200017	Lomba, A; Guerra, C; Alonso, J; Honrado, JP; Jongman, R; McCracken, D	Mapping and monitoring High Nature Value farmlands: Challenges in European landscapes	JOURNAL OF ENVIRONMENTAL MANAGEMENT	Switzerland	Portugal		4
1623	WOS:000336387600003	Jiao, JY; Wang, ZJ; Zhao, GJ; Wang, WZ; Mu, XM	Changes in sediment discharge in a sediment-rich region of the Yellow River from 1955 to 2010: implications for further soil erosion control	JOURNAL OF ARID LAND	China	China		0
1624	WOS:000345241300008	Santos, EJ; Conte, CE	Richness and temporal distribution of anurans (Amphibia: Anura) in a Mixed Ombrophile Forest fragment	IHERINGIA SERIE ZOOLOGIA	Brazil	Brazil	YES	0
1625	WOS:000345241300009	Bugs, PD; Araujo, PB; Mendonca, MD; Ott, R	Diversity and population characteristics of terrestrial isopods (Crustacea, Oniscidea) across three forest environments in southern Brazil	IHERINGIA SERIE ZOOLOGIA	Brazil	Brazil	YES	0
1627	WOS:000345241300013	Salvador, RB; Cavallari, DC	A new species of Leiostracus (Gastropoda, Pulmonata, Orthalicoidea) from Espirito Santo, Brazil	IHERINGIA SERIE ZOOLOGIA	Brazil	Germany	YES	3
1628	WOS:000344426000003	Wickel, J; Jamon, A; Pinault, M; Durville, P; Chabanet, P	Species composition and structure of marine fish communities of Mayotte Island (south-western Indian Ocean)	CYBIUM	Mayotte	Reunion		0
1630	WOS:000343963900003	Ananjeva, NB; Golynsky, EA; Hosseinian Yousefkhani, SS; Masroor, R	Distribution and Environmental Suitability of the Smallscaled Rock Agama, Paralaudakia microlepis (Sauna: Agamidae) in the Iranian Plateau	ASIAN HERPETOLOGICAL RESEARCH	Iran	Russian Federation		0
1631	WOS:000343963900008	Koch, A; Schulz, S	First Record of the Gekkonid Genus Cnemaspis Strauch, 1887 from Gunung Mulu National Park, Northern Sarawak, East Malaysia may Represent an Undescribed Species	ASIAN HERPETOLOGICAL RESEARCH	Malaysia	Germany		0
1633	WOS:000342924200001	Tricas, TC; Boyle, KS	Acoustic behaviors in Hawaiian coral reef fish communities	MARINE ECOLOGY PROGRESS SERIES	United States	United States		0
1634	WOS:000342924200006	Orostica, MH; Aguilera, MA; Donoso, GA; Vasquez, JA; Broitman, BR	Effect of grazing on distribution and recovery of harvested stands of Lessonia berteroana kelp in northern Chile	MARINE ECOLOGY PROGRESS SERIES	Chile	Chile		0
1635	WOS:000342924200007	Ebrahim, A; Olds, AD; Maxwell, PS; Pitt, KA; Burfeind, DD; Connolly, RM	Herbivory in a subtropical seagrass ecosystem: separating the functional role of different grazers	MARINE ECOLOGY PROGRESS SERIES	Australia	Australia		0
1636	WOS:000342924200013	Rogers, LA; Olsen, EM; Knutsen, H; Stenseth, NC	Habitat effects on population connectivity in a coastal seascape	MARINE ECOLOGY PROGRESS SERIES	Norway	Norway		0
1637	WOS:000342924200015	Trancart, T; Rochette, S; Acou, A; Lasne, E; Feunteun, E	Modeling marine shad distribution using data from French bycatch fishery surveys	MARINE ECOLOGY PROGRESS SERIES	France	France		0
1638	WOS:000342128100002	Batista, A; Jaramillo, CA; Ponce, M; Crawford, AJ	A new species of Andinobates (Amphibia: Anura: Dendrobatidae) from west central Panama	ZOOTAXA	Panama	Panama		0
1640	WOS:000342127800004	Aguirre-Penafiel, V; Torres-Carvajal, O; Nunes, PMS; Peck, MR; Maddock, ST	A new species of Riama Gray, 1858 (Squamata: Gymnophthalmidae) from the Tropical Andes	ZOOTAXA	Ecuador	Ecuador		0
1643	WOS:000342489600001	Kohler, G; Perez, RGT; Petersen, CBP; De la Cruz, FRM	A revision of the Mexican Anolis (Reptilia, Squamata, Dactyloidae) from the Pacific versant west of the Isthmus de Tehuantepec in the states of Oaxaca, Guerrero, and Puebla, with the description of six new species	ZOOTAXA	Mexico	Germany		0
1644	WOS:000342489900001	Guedes, TB; Nogueira, C; Marques, OAV	Diversity, natural history, and geographic distribution of snakes in the Caatinga, Northeastern Brazil	ZOOTAXA	Brazil	Brazil		0
1645	WOS:000341752100001	Salazar, GA; Jimenez-Machorro, R; Huerta, HM; Hagsater, E	A new species and a new natural hybrid of Laelia (Orchidaceae) from Oaxaca, Mexico	PHYTOTAXA	Mexico	Mexico		0
1646	WOS:000341752100003	Deng, YF	Carex longicolla (Cyperaceae), a new sedge from China	PHYTOTAXA	China	China		0
1648	WOS:000342092900001	Allen, BL; Allen, LR; Engeman, RM; Leung, LKP	Sympatric prey responses to lethal top-predator control: predator manipulation experiments	FRONTIERS IN ZOOLOGY	Australia	Australia	YES	26
1649	WOS:000342860100014	Riera, R; Becerro, MA; Stuart-Smith, RD; Delgado, JD; Edgar, GJ	Out of sight, out of mind: Threats to the marine biodiversity of the Canary Islands (NE Atlantic Ocean)	MARINE POLLUTION BULLETIN	Spain	Spain		1
1650	WOS:000340312000003	Garcia-Alvarez, N; Martin, V; Fernandez, A; Almunia, J; Xuriach, A; Arbelo, M; Tejedor, M; Boada, LD; Zumbado, M; Luzardo, OP	Levels and profiles of POPs (organochlorine pesticides, PCBs, and PAHs) in free-ranging common bottlenose dolphins of the Canary Islands, Spain	SCIENCE OF THE TOTAL ENVIRONMENT	Spain	Spain		1
1651	WOS:000340312000008	Bourges, F; Genthon, P; Genty, D; Lorblanchet, M; Mauduit, E; D'Hulst, D	Conservation of prehistoric caves and stability of their inner climate: Lessons from Chauvet and other French caves	SCIENCE OF THE TOTAL ENVIRONMENT	France	France		2
1652	WOS:000340312000015	Shen, ZY; Qiu, JL; Hong, Q; Chen, L	Simulation of spatial and temporal distributions of non-point source pollution load in the Three Gorges Reservoir Region	SCIENCE OF THE TOTAL ENVIRONMENT	China	China		0
1654	WOS:000340312000113	Lu, Y; He, T	Assessing the effects of regional payment for watershed services program on water quality using an intervention analysis model	SCIENCE OF THE TOTAL ENVIRONMENT	China	China		0
1655	WOS:000340312000132	Khamis, K; Hannah, DM; Brown, LE; Tiberti, R; Milner, AM	The use of invertebrates as indicators of environmental change in alpine rivers and lakes	SCIENCE OF THE TOTAL ENVIRONMENT	France	United Kingdom		6
1655	WOS:000340312000132	Khamis, K; Hannah, DM; Brown, LE; Tiberti, R; Milner, AM	The use of invertebrates as indicators of environmental change in alpine rivers and lakes	SCIENCE OF THE TOTAL ENVIRONMENT	Italy	United Kingdom		6
1656	WOS:000340336300008	Fielding, KS; Roiko, AH	Providing information promotes greater public support for potable recycled water	WATER RESEARCH	Australia	Australia		12
1657	WOS:000342593800001	Johnston-Monje, D; Mousa, WK; Lazarovits, G; Raizada, MN	Impact of swapping soils on the endophytic bacterial communities of pre-domesticated, ancient and modern maize	BMC PLANT BIOLOGY	Mexico	Canada	YES	1
1658	WOS:000341751900003	Morillo, IR; Jimenez, CF; Fernandez-Concha, GC; Pinzon, JP	Three new species and growth patterns in Hechtia (Bromeliaceae: Hechtioideae)	PHYTOTAXA	Mexico	Mexico		0
1659	WOS:000341897700023	Towns, AM; Quiroz, D; Guinee, L; de Boer, H; van Andel, T	Volume, value and floristic diversity of Gabon's medicinal plant markets	JOURNAL OF ETHNOPHARMACOLOGY	Gabon	Netherlands		0
1660	WOS:000341897700025	Shrestha, N; Prasai, D; Shrestha, KK; Shrestha, S; Zhang, XC	Ethnomedicinal practices in the highlands of central Nepal: A case study of Syaphru and Langtang village in Rasuwa district	JOURNAL OF ETHNOPHARMACOLOGY	Nepal	China		0
1661	WOS:000341897700040	Silva, FD; Albuquerque, UP; Costa, LM; Lima, AD; do Nascimento, ALB; Monteiro, JM	An ethnopharmacological assessment of the use of plants against parasitic diseases in humans and animals	JOURNAL OF ETHNOPHARMACOLOGY	Brazil	Brazil		1
1662	WOS:000341354300002	Mendoza-Cifuentes, H; Almeda, F; Alvear, M	Novelties in Meriania (Melastomataceae: Merianieae) from Andean rainforests of Colombia	PHYTOTAXA	Colombia	United States		0
1663	WOS:000341354300005	Grings, M; Boldrini, II; Knob, A; Bordignon, SAD	A new species of Calyculogygas (Malvaceae) from southern Brazil	PHYTOTAXA	Brazil	Brazil		0
1664	WOS:000339775900005	Marshalek, EC; Ramage, BS; Potts, MD	Integrating harvest scheduling and reserve design to improve biodiversity conservation	ECOLOGICAL MODELLING	United States	United States		0
1665	WOS:000344404600001	da Silva, RC; Machado, GP; Cruvinel, TMD; Cruvinel, CA; Langoni, H	Detection of antibodies to Toxoplasma gondii in wild animals in Brazil	JOURNAL OF VENOMOUS ANIMALS AND TOXINS INCLUDING TROPICAL DISEASES	Brazil	Brazil	YES	2
1666	WOS:000341092700014	Bitume, EV; Bonte, D; Ronce, O; Olivieri, I; Nieberding, CM	Dispersal distance is influenced by parental and grand-parental density	PROCEEDINGS OF THE ROYAL SOCIETY B-BIOLOGICAL SCIENCES	Belgium	Belgium		1
1667	WOS:000342660500001	Marinero, NV; Cortez, RO; Navarro, JL; Martella, MB	Density and abundance of Rhea pennata garleppi (Struthioniformes: Rheidae) in the Puna ecoregion of Argentina	REVISTA CHILENA DE HISTORIA NATURAL	Argentina	Argentina	YES	0
1668	WOS:000345137000006	Kaur, S; Bhutani, KK	In vitro conservation and asymbiotic propagation of Coelogyne flaccida (Lindl): A threatened orchid	PLANT BIOSYSTEMS	India	India		0
1669	WOS:000343303100005	Leite, AE; De Castro, R; Jabbour, CJC; Batalha, MO; Govindan, K	Agricultural production and sustainable development in a Brazilian region (Southwest, Sao Paulo State): motivations and barriers to adopting sustainable and ecologically friendly practices	INTERNATIONAL JOURNAL OF SUSTAINABLE DEVELOPMENT AND WORLD ECOLOGY	Brazil	Brazil		0
1670	WOS:000343303100010	Tessaro, D; Kepe, T	'Development' at the crossroads: biodiversity and land-use tensions on South Africa's Wild Coast	INTERNATIONAL JOURNAL OF SUSTAINABLE DEVELOPMENT AND WORLD ECOLOGY	South Africa	Canada		2
1671	WOS:000343312500003	Rocha, MF; Passamani, M; Fialho, MYG	Can vegetation corridors provide habitat in fragmented landscapes? A case-study in the Brazilian Atlantic Domain	STUDIES ON NEOTROPICAL FAUNA AND ENVIRONMENT	Brazil	Brazil		0
1672	WOS:000343312500006	Angeli, T; de Oliveira, ML; Duarte, JMB	Differentiation of deer species of the genus Mazama by track morphometry	STUDIES ON NEOTROPICAL FAUNA AND ENVIRONMENT	Brazil	Brazil		0
1673	WOS:000341229300014	Mao, XQ; Zhou, J; Corsetti, G	How Well Have China's Recent Five-Year Plans Been Implemented for Energy Conservation and Air Pollution Control?	ENVIRONMENTAL SCIENCE & TECHNOLOGY	China	China		1
1674	WOS:000346920800005	Passos, FB; Lopes, CD; Aquino, FD; Ribeiro, JF	Nurse plant effect of Solanum lycocarpum A St-Hil in area of Brazilian Savanna undergoing a process of restoration	BRAZILIAN JOURNAL OF BOTANY	Brazil	Brazil	YES	0
1675	WOS:000346920800012	de Almeida, RF; Mamede, MCH	Checklist, conservation status, and sampling effort analysis of Malpighiaceae in Espirito Santo State, Brazil	BRAZILIAN JOURNAL OF BOTANY	Brazil	Brazil	YES	0
1676	WOS:000346920800013	Sharmah, D; Jha, DK	Diversity of arbuscular mycorrhizal fungi in undisturbed forest, slash-and-burn field, and monoculture forest of Indo-Burma megadiverse region	BRAZILIAN JOURNAL OF BOTANY	Myanmar	India	YES	0
1677	WOS:000346920800014	Ribeiro, PCC; Muller, LAD; Lemos, JP; Lovato, MB	Transferability and characterization of nuclear microsatellite markers in populations of Annona coriacea (Annonaceae), a tree from the Brazilian cerrado	BRAZILIAN JOURNAL OF BOTANY	Brazil	Brazil	YES	0
1678	WOS:000346920800016	Eisenlohr, PV	Persisting challenges in multiple models: a note on commonly unnoticed issues regarding collinearity and spatial structure of ecological data	BRAZILIAN JOURNAL OF BOTANY	Brazil	Brazil	YES	0
1679	WOS:000347145600003	Chen, Q; Wang, HQ; Wang, LX; Tawes, R; Rollman, D	Predicting Impacts of Tropical Cyclones and Sea-Level Rise on Beach Mouse Habitat	JOURNAL OF COASTAL RESEARCH	United States	United States		0
1680	WOS:000346857600002	Dertien, JR; Duvall, MR	Perspectives on the systematics and phylogenetics of Guaiacum (Zygophyllaceae): complexities in conservation of endangered hardwoods due to fragmentation, introgression, and intermittent gene flow	REVISTA MEXICANA DE BIODIVERSIDAD	Mexico	United States	YES	0
1681	WOS:000346857600013	Ochoa-Ochoa, LM; Munguia, M; Lira-Noriega, A; Sanchez-Cordero, V; Flores-Villela, O; Navarro-Siguenza, A; Rodriguez, P	Spatial scale and beta-diversity of terrestrial vertebrates in Mexico	REVISTA MEXICANA DE BIODIVERSIDAD	Mexico	Mexico	YES	1
1682	WOS:000346857600003	Peters, EM; Arizaga, S; Martorell, C; Zaragoza, R; Ezcurra, E	Geographic distribution and conservation status of Mammillaria pectinifera populations	REVISTA MEXICANA DE BIODIVERSIDAD	Mexico	Mexico	YES	0
1683	WOS:000346857600025	Botello, F; Sanchez-Hernandez, J; Hernandez, O; Reyes-Chavez, D; Sanchez-Cordero, V	Noteworthy records of Central American tapir (Tapirus bairdii) in the Sierra Mixe, Oaxaca, Mexico	REVISTA MEXICANA DE BIODIVERSIDAD	Mexico	Mexico	YES	0
1684	WOS:000342634900001	Fedy, BC; Doherty, KE; Aldridge, CL; O'Donnell, M; Beck, JL; Bedrosian, B; Gummer, D; Holloran, MJ; Johnson, GD; Kaczor, NW; Kirol, CP; Mandich, CA; Marshall, D; Mckee, G; Olson, C; Pratt, AC; Swanson, CC; Walker, BL	Habitat Prioritization Across Large Landscapes, Multiple Seasons, and Novel Areas: An Example Using Greater Sage-Grouse in Wyoming	WILDLIFE MONOGRAPHS	United States	Canada		0
1685	WOS:000342219200003	Jiang, GS; Sun, HY; Lang, JM; Yang, LJ; Li, C; Lyet, A; Long, B; Miquelle, DG; Zhang, CZ; Aramilev, S; Ma, JZ; Zhang, MH	Effects of environmental and anthropogenic drivers on Amur tiger distribution in northeastern China	ECOLOGICAL RESEARCH	China	China		2
1686	WOS:000342219200010	Jung, JK; Kim, ST; Lee, SY; Park, CG; Park, JK; Lee, JH	A comparison of diversity and species composition of ground beetles (Coleoptera: Carabidae) between conifer plantations and regenerating forests in Korea	ECOLOGICAL RESEARCH	South Korea	South Africa		2
1687	WOS:000342219200014	Li, N; An, SQ; Liu, Z; Lu, CH	Fruit consumption and seed dispersal by birds in native vs ex situ individuals of the endangered Chinese yew, Taxus chinensis	ECOLOGICAL RESEARCH	China	China		1
1688	WOS:000342219200015	Segura, A; Castano-Santamaria, J; Laiolo, P; Obeso, JR	Divergent responses of flagship, keystone and resource-limited bio-indicators to forest structure	ECOLOGICAL RESEARCH	Spain	Spain		0
1689	WOS:000342219200022	Kosaka, N; Kawahara, T; Takahashi, H	Vegetation factors influencing the establishment and growth of the endangered Japanese orchid, Cypripedium macranthos var rebunense	ECOLOGICAL RESEARCH	Japan	Japan		0
1690	WOS:000346159600003	Villarreal, JC; Forrest, LL; Cooper, ED; Long, DG	Phylogenetic affinities and conservation status of Telaranea murphyae Paton in Britain	JOURNAL OF BRYOLOGY	United Kingdom	Germany		0
1691	WOS:000345863100004	Tanaka, C; Shirotori, F; Sato, M; Ishikawa, M; Shinoda, A; Aoyama, J; Yoshinaga, T	Genetic identification method for two subspecies of the Indonesian short-finned eel, Anguilla bicolor, using an allelic discrimination technique	ZOOLOGICAL STUDIES	Indonesia	Japan		0
1692	WOS:000345863100013	Valls, L; Rueda, J; Mesquita-Joanes, F	Rice fields as facilitators of freshwater invasions in protected wetlands: the case of Ostracoda (Crustacea) in the Albufera Natural Park (E Spain)	ZOOLOGICAL STUDIES	Spain	Spain		2
1695	WOS:000345597300009	Chatterjee, A; Dewanji, A	Effect of varying Alternanthera philoxeroides (alligator weed) cover on the macrophyte species diversity of pond ecosystems: a quadrat-based study	AQUATIC INVASIONS	India	India	YES	0
1696	WOS:000344955000007	Van Nieuwenhove, C; Perez, ME; Hernandez, M; Pizarro, PL	Characterization of gross composition, energy value, and fatty acid profile of milk from lowland tapir (Tapirus terrestris) during different lactation periods	CANADIAN JOURNAL OF ZOOLOGY	Argentina	Argentina		0
1697	WOS:000345097000014	Copeland, HE; Sawyer, H; Monteith, KL; Naugle, DE; Pocewicz, A; Graf, N; Kauffman, MJ	Conserving migratory mule deer through the umbrella of sage-grouse	ECOSPHERE	United States	United States		0
1698	WOS:000345097000005	Rodhouse, TJ; Irvine, KM; Sheley, RL; Smith, BS; Hoh, S; Esposito, DM; Mata-Gonzalez, R	Predicting foundation bunchgrass species abundances: model-assisted decision-making in protected-area sagebrush steppe	ECOSPHERE	United States	United States		0
1699	WOS:000345097000016	Tracey, JA; Bevins, SN; VandeWoude, S; Crooks, KR	An agent-based movement model to assess the impact of landscape fragmentation on disease transmission	ECOSPHERE	United States	United States		0
1700	WOS:000344963500001	Liu, EK; He, WQ; Yan, CR	'White revolution' to 'white pollution'-agricultural plastic film mulch in China	ENVIRONMENTAL RESEARCH LETTERS	China	China	YES	15
1702	WOS:000344479800004	Andersen, DC; Adair, EC; Nelson, SM; Binkley, D	Can Nitrogen Fertilization Aid Restoration of Mature Tree Productivity in Degraded Dryland Riverine Ecosystems?	RESTORATION ECOLOGY	United States	United States		8
1703	WOS:000344479800008	Campos, BR; Burnett, RD	Avian Response to Mechanical Aspen Restoration in Sierra Nevada Coniferous Forest	RESTORATION ECOLOGY	United States	United States		27
1704	WOS:000344479800012	Holmquist, JG; Schmidt-Gengenbach, J; Demetry, A	Efficacy of Low and High Complexity Vegetation Treatments for Reestablishing Terrestrial Arthropod Assemblages during Montane Wetland Restoration	RESTORATION ECOLOGY	United States	United States		0
1707	WOS:000344308700006	Abrahamson, WG; Kloet, SPV	The Reproduction and Ecology of Hypericum edisonianum: An Endangered Florida Endemic	CASTANEA	United States	United States		1
1708	WOS:000344373500002	Adams, VM; Alvarez-Romero, JG; Carwardine, J; Cattarino, L; Hermoso, V; Kennard, MJ; Linke, S; Pressey, RL; Stoeckl, N	Planning Across Freshwater and Terrestrial Realms: Cobenefits and Tradeoffs Between Conservation Actions	CONSERVATION LETTERS	Australia	Australia		14
1709	WOS:000344373500003	Kissel, AM; Palen, WJ; Govindarajulu, P; Bishop, CA	Quantifying Ecological Life Support: The Biological Efficacy of Alternative Supplementation Strategies for Imperiled Amphibian Populations	CONSERVATION LETTERS	United States	Canada		7
1710	WOS:000344373500004	Wilson, JR; Valencia, SR; Kay, MC; Lenihan, HS	Integration of No-Take Marine Reserves in the Assessment of Data-Limited Fisheries	CONSERVATION LETTERS	United States	United States		2
1714	WOS:000344233600005	Brown, E; Cloke, J; Gent, D; Johnson, PH; Hill, C	GREEN GROWTH OR ECOLOGICAL COMMODIFICATION : DEBATING THE GREEN ECONOMY IN THE GLOBAL SOUTH	GEOGRAFISKA ANNALER SERIES B-HUMAN GEOGRAPHY	Brazil	United Kingdom		0
1715	WOS:000344126300003	Yao, W; Rutschmann, P; Bamal, S	Modeling of River Velocity, Temperature, Bed Deformation and its Effects on Rainbow Trout (Oncorhynchus mykiss) Habitat in Lees Ferry, Colorado River	INTERNATIONAL JOURNAL OF ENVIRONMENTAL RESEARCH	United States	Germany		0
1716	WOS:000344126300006	Kolahi, M; Moriya, K; Sakai, T; Khosrojerdi, E; Etemad, V	Introduction of Participatory Conservation in Iran: Case Study of the Rural Communities' Perspectives in Khojir National Park	INTERNATIONAL JOURNAL OF ENVIRONMENTAL RESEARCH	Iran	Japan		0
1717	WOS:000344126300019	Morovati, M; Karami, M; Kaboli, M	Desirable Areas and Effective Environmental Factors of Wild goat Habitat (Capra aegagrus)	INTERNATIONAL JOURNAL OF ENVIRONMENTAL RESEARCH	Iran	Iran		0
1718	WOS:000344126300034	Georgiadis, G; Spanou, S; Kokkoris, I; Tiniakou, A; Georgiadis, T	Introducing an Integrated Monitoring System for Natural Ecosystems: The Example of Strofilia Wetlands in Western Peloponnese, Greece	INTERNATIONAL JOURNAL OF ENVIRONMENTAL RESEARCH	Greece	Greece		0
1719	WOS:000343933400008	Rodrigues, DBB; Gupta, HV; Mendiondo, EM	A blue/green water-based accounting framework for assessment of water security	WATER RESOURCES RESEARCH	Brazil	Brazil		0
1720	WOS:000343933400017	Davies, K; Doolan, C; van den Honert, R; Shi, R	Water-saving impacts of Smart Meter technology: An empirical 5 year, whole-of-community study in Sydney, Australia	WATER RESOURCES RESEARCH	Australia	Australia		0
1722	WOS:000343788000007	Almeida-Gomes, M; Siqueira, CC; Borges, VNT; Vrcibradic, D; Fusinatto, LA; Rocha, CFD	Herpetofauna of the Reserva Ecologica de Guapiacu (REGUA) and its surrounding areas, in the state of Rio de Janeiro, Brazil	BIOTA NEOTROPICA	Brazil	Brazil		0
1723	WOS:000343788000005	da Silva, MJ; Ramos, TPA; Diniz, VD; Ramos, RTD; Medeiros, ESF	Ichthyofauna of Serido/Borborema: a semi-arid region of Brazil	BIOTA NEOTROPICA	Brazil	Brazil	YES	0
1724	WOS:000343788000008	Ernesto, MV; Ramos, EF; Moura, FMD; Vasconcellos, A	High termite richness in an urban fragment of Atlantic Forest in northeastern Brazil	BIOTA NEOTROPICA	Brazil	Brazil	YES	0
1725	WOS:000343788000004	Marques, FC; dos Anjos, L	Sensitivity to fragmentation and spatial distribution of birds in forest fragments of northern parana	BIOTA NEOTROPICA	Brazil	Brazil	YES	0
1729	WOS:000343839100005	Halbrendt, J; Gray, SA; Crow, S; Radovich, T; Kimura, AH; Tamang, BB	Differences in farmer and expert beliefs and the perceived impacts of conservation agriculture	GLOBAL ENVIRONMENTAL CHANGE-HUMAN AND POLICY DIMENSIONS	Nepal	United States		0
1730	WOS:000343839100009	Niedertscheider, M; Kuemmerle, T; Muller, D; Erb, KH	Exploring the effects of drastic institutional and socio-economic changes on land system dynamics in Germany between 1883 and 2007	GLOBAL ENVIRONMENTAL CHANGE-HUMAN AND POLICY DIMENSIONS	Germany	Austria		2
1731	WOS:000343839100011	Manez, KS; Krause, G; Ring, I; Glaser, M	The Gordian knot of mangrove conservation: Disentangling the role of scale, services and benefits	GLOBAL ENVIRONMENTAL CHANGE-HUMAN AND POLICY DIMENSIONS	Brazil	Germany		0
1731	WOS:000343839100011	Manez, KS; Krause, G; Ring, I; Glaser, M	The Gordian knot of mangrove conservation: Disentangling the role of scale, services and benefits	GLOBAL ENVIRONMENTAL CHANGE-HUMAN AND POLICY DIMENSIONS	Indonesia	Germany		0
1733	WOS:000343839100015	Bryan, BA; Nolan, M; Harwood, TD; Connor, JD; Navarro-Garcia, J; King, D; Summers, DM; Newth, D; Cai, Y; Grigg, N; Harman, I; Crossman, ND; Grundy, MJ; Finnigan, JJ; Ferrier, S; Williams, KJ; Wilson, KA; Law, EA; Hatfield-Dodds, S	Supply of carbon sequestration and biodiversity services from Australia's agricultural land under global change	GLOBAL ENVIRONMENTAL CHANGE-HUMAN AND POLICY DIMENSIONS	Australia	Australia		4
1734	WOS:000343839100018	Vergara-Asenjo, G; Potvin, C	Forest protection and tenure status: The key role of indigenous peoples and protected areas in Panama	GLOBAL ENVIRONMENTAL CHANGE-HUMAN AND POLICY DIMENSIONS	Panama	Canada		0
1735	WOS:000343839100019	Martin, A; Gross-Camp, N; Kebede, B; McGuire, S	Measuring effectiveness, efficiency and equity in an experimental Payments for Ecosystem Services trial	GLOBAL ENVIRONMENTAL CHANGE-HUMAN AND POLICY DIMENSIONS	Rwanda	United Kingdom		3
1736	WOS:000343839100022	Ayers, AL; Kittinger, JN	Emergence of co-management governance for Hawai'i coral reef fisheries	GLOBAL ENVIRONMENTAL CHANGE-HUMAN AND POLICY DIMENSIONS	United States	United States		0
1741	WOS:000344013500006	Rija, AA; Goboro, EM; Mwamende, KA; Said, A; Kohi, EM; Hassan, SN	Activity Patterns and Fine-Scale Resource Partitioning in the Gregarious Kihansi Spray Toad Nectophrynoides asperginis in Captivity	ZOO BIOLOGY	Tanzania	Tanzania		1
1742	WOS:000344013500009	Pohlova, L; Schepsky, P; Lehmann, T; Hochkirch, A; Masopustova, R; Simek, J; Schoo, W; Vodicka, R; Robovsky, J	Defining Management Units for European Captive Aardvarks	ZOO BIOLOGY	Namibia	Czech Republic		0
1742	WOS:000344013500009	Pohlova, L; Schepsky, P; Lehmann, T; Hochkirch, A; Masopustova, R; Simek, J; Schoo, W; Vodicka, R; Robovsky, J	Defining Management Units for European Captive Aardvarks	ZOO BIOLOGY	Tanzania	Czech Republic		0
1743	WOS:000343641200005	Rosenberg, DH; Petrula, MJ; Schamber, JL; Zwiefelhofer, D; Hollmen, TE; Hill, DD	Seasonal Movements and Distribution of Steller's Eiders (Polysticta stelleri) Wintering at Kodiak Island, Alaska	ARCTIC	United States	United States		0
1744	WOS:000343287400002	Attorre, F; Francesconi, F; Sanctis, M; Alfo, M; Martella, F; Valenti, R; Vitale, M	Classifying and Mapping Potential Distribution of Forest Types Using a Finite Mixture Model	FOLIA GEOBOTANICA	Italy	Italy		0
1745	WOS:000343392200010	Barrett, B; Nitze, I; Green, S; Cawkwell, F	Assessment of multi-temporal, multi-sensor radar and ancillary spatial data for grasslands monitoring in Ireland using machine learning approaches	REMOTE SENSING OF ENVIRONMENT	United Kingdom	Ireland		0
1746	WOS:000343392300006	Bergeron, FC	Assessment of the coherence of the Swiss waste wood management	RESOURCES CONSERVATION AND RECYCLING	Switzerland	Switzerland		0
1747	WOS:000343392300009	Mahmoud, WH; Elagib, NA; Gaese, H; Heinrich, J	Rainfall conditions and rainwater harvesting potential in the urban area of Khartoumle	RESOURCES CONSERVATION AND RECYCLING	Sudan	Germany		0
1748	WOS:000343714400001	Rosario-Diaz, JF; Haro-Perez, J; Canero-Leon, R	Erosion externalities: an empirical study of resident beliefs for a watershed in south-eastern Spain	WATER AND ENVIRONMENT JOURNAL	Spain	Spain		1
1749	WOS:000343104000007	Suarez-Esteban, A; Delibes, M; Fedriani, JM	Unpaved roads disrupt the effect of herbivores and pollinators on the reproduction of a dominant shrub	BASIC AND APPLIED ECOLOGY	Italy	Canada		2
1750	WOS:000343104000010	Staska, B; Essl, F; Samimi, C	Density and age of invasive Robinia pseudoacacia modulate its impact on floodplain forests	BASIC AND APPLIED ECOLOGY	Austria	Austria		0
1751	WOS:000343165400002	Francisco-Ortega, J; Jestrow, B; Freid, E	Plants, Research, Conservation, and Education in the Bahama Archipelago The Emerging Picture	BOTANICAL REVIEW	Bahamas	United States		0
1752	WOS:000343165400006	Freid, E; Francisco-Ortega, J; Jestrow, B	Endemic Seed Plants in the Bahamian Archipelago	BOTANICAL REVIEW	Cuba	Bahamas		0
1752	WOS:000343165400006	Freid, E; Francisco-Ortega, J; Jestrow, B	Endemic Seed Plants in the Bahamian Archipelago	BOTANICAL REVIEW	Dominican Republic	Bahamas		0
1752	WOS:000343165400006	Freid, E; Francisco-Ortega, J; Jestrow, B	Endemic Seed Plants in the Bahamian Archipelago	BOTANICAL REVIEW	United States	Bahamas		0
1753	WOS:000343165400007	Jestrow, B; Freid, E; Arango-Garces, S; Francisco-Ortega, J	The Bahamian Flora: Plant Exploration, Living Collections, and DNA - A Journey Started in 1963	BOTANICAL REVIEW	Bahamas	United States		1
1754	WOS:000343165400010	Carey, E; Gape, L; Manco, BN; Hepburn, D; Smith, RL; Knowles, L; Knowles, D; Daniels, M; Vincent, MA; Freid, E; Jestrow, B; Griffith, MP; Calonje, M; Meerow, AW; Stevenson, DW; Francisco-Ortega, J	Plant Conservation Challenges in the Bahama Archipelago	BOTANICAL REVIEW	Bahamas	Bahamas		0
1754	WOS:000343165400010	Carey, E; Gape, L; Manco, BN; Hepburn, D; Smith, RL; Knowles, L; Knowles, D; Daniels, M; Vincent, MA; Freid, E; Jestrow, B; Griffith, MP; Calonje, M; Meerow, AW; Stevenson, DW; Francisco-Ortega, J	Plant Conservation Challenges in the Bahama Archipelago	BOTANICAL REVIEW	Turks and Caicos Islands	Bahamas		0
1755	WOS:000343160800007	Philander, LEA; Makunga, NP; Esler, KJ	The Informal Trade of Medicinal Plants by Rastafari Bush Doctors in the Western Cape of South Africa	ECONOMIC BOTANY	South Africa	United States		1
1756	WOS:000343160800009	Zawedde, BM; Harris, C; Alajo, A; Hancock, J; Grumet, R	Factors Influencing Diversity of Farmers' Varieties of Sweet Potato in Uganda: Implications for Conservation	ECONOMIC BOTANY	Uganda	United States		0
1757	WOS:000343021800006	Cavanagh, C; Benjaminsen, TA	Virtual nature, violent accumulation: The 'spectacular failure' of carbon offsetting at a Ugandan National Park	GEOFORUM	Uganda	Norway		15
1759	WOS:000343021800012	Doody, BJ; Perkins, HC; Sullivan, JJ; Meurk, CD; Stewart, GH	Performing weeds: Gardening, plant agencies and urban plant conservation	GEOFORUM	New Zealand	New Zealand		0
1760	WOS:000343021800017	Leap, B	Collective troubles: Transforming neoliberalism through interactions with nonhumans	GEOFORUM	United States	United States		0
1762	WOS:000342726800001	Ragyov, D; Biserkov, V; Gradev, G; Ivanov, I; Stoynov, E; Stoyanov, G; Domuschiev, D; Dixon, A	Past and Present Status of the Saker Falcon, Falco cherrug (Aves: Falconidae) in Bulgaria	ACTA ZOOLOGICA BULGARICA	Bulgaria	Bulgaria		0
1763	WOS:000342726800006	Hubenov, Z	Zoogeography of the Free-living Metazoan Invertebrate Animals (Metazoa: Invertebrata) from the Bulgarian Sector of the Black Sea and the Coastal Brackish Basins	ACTA ZOOLOGICA BULGARICA	Bulgaria	Bulgaria		0
1764	WOS:000342726800010	Demerdzhiev, D; Hristov, H; Dobrev, D; Angelov, I; Kurtev, M	Long-term Population Status, Breeding Parameters and Limiting Factors of the Griffon Vulture (Gyps fulvus Hablizl, 1783) Population in the Eastern Rhodopes, Bulgaria	ACTA ZOOLOGICA BULGARICA	Bulgaria	Bulgaria		0
1765	WOS:000342726800011	Naderi, G; Saadati, H; Khalatbari, M; Imani, A; Riazi, B	Wild Bezoar Goat (Capra aegagrus Erxleben, 1777) in Agh-Dagh Protected Area, Ardabil, Iran: Habitat Suitability Modelling by Ecological Niche Factor Analysis	ACTA ZOOLOGICA BULGARICA	Iran	Iran		0
1767	WOS:000343039400012	Marks, TR; Seaton, PT; Pritchard, HW	Desiccation tolerance, longevity and seed-siring ability of entomophilous pollen from UK native orchid species	ANNALS OF BOTANY	United Kingdom	United Kingdom		6
1768	WOS:000342529700008	Brown, G; Weber, D; de Bie, K	Assessing the value of public lands using public participation GIS (PPGIS) and social landscape metrics	APPLIED GEOGRAPHY	Australia	Australia		0
1769	WOS:000342529700013	Brown, JC; Hanley, E; Bergtold, J; Caldas, M; Barve, V; Peterson, D; Callihan, R; Gibson, J; Gray, B; Hendricks, N; Brunsell, N; Dobbs, K; Kastens, J; Earnhart, D	Ethanol plant location and intensification vs extensification of corn cropping in Kansas	APPLIED GEOGRAPHY	United States	United States		0
1770	WOS:000342529700026	Bermeo, A; Couturier, S; Pizana, MG	Conservation of traditional smallholder cultivation systems in indigenous territories: Mapping land availability for milpa cultivation in the Huasteca Poblana, Mexico	APPLIED GEOGRAPHY	Mexico	Mexico		0
1771	WOS:000342529700029	Conway-Gomez, K; Reibel, M; Mihiar, C	A predictive model of yellow spotted river turtle (Podocnemis unifilis) encounter rates at basking sites in lowland eastern Bolivia	APPLIED GEOGRAPHY	Bolivia	United States		0
1772	WOS:000342529700032	Giorgi, AP; Rovzar, C; Davis, KS; Fuller, T; Buermann, W; Saatchi, S; Smith, TB; Silveira, LF; Gillespie, TW	Spatial conservation planning framework for assessing conservation opportunities in the Atlantic Forest of Brazil	APPLIED GEOGRAPHY	Brazil	United States		0
1773	WOS:000342529700035	Hoyer, R; Chang, HJ	Assessment of freshwater ecosystem services in the Tualatin and Yamhill basins under climate change and urbanization	APPLIED GEOGRAPHY	United States	United States		0
1774	WOS:000342846300006	Pelletier, F; Festa-Bianchet, M; Jorgenson, JT; Feder, C; Hubbs, A	Can phenotypic rescue from harvest refuges buffer wild sheep from selective hunting?	ECOLOGY AND EVOLUTION	Canada	Canada	YES	3
1775	WOS:000342846300010	Nyman, T; Valtonen, M; Aspi, J; Ruokonen, M; Kunnasranta, M; Palo, JU	Demographic histories and genetic diversities of Fennoscandian marine and landlocked ringed seal subspecies	ECOLOGY AND EVOLUTION	Finland	Finland	YES	1
1775	WOS:000342846300010	Nyman, T; Valtonen, M; Aspi, J; Ruokonen, M; Kunnasranta, M; Palo, JU	Demographic histories and genetic diversities of Fennoscandian marine and landlocked ringed seal subspecies	ECOLOGY AND EVOLUTION	Russian Federation	Finland	YES	1
1776	WOS:000342846600002	Morris, EK; Caruso, T; Buscot, F; Fischer, M; Hancock, C; Maier, TS; Meiners, T; Muller, C; Obermaier, E; Prati, D; Socher, SA; Sonnemann, I; Waschke, N; Wubet, T; Wurst, S; Rillig, MC	Choosing and using diversity indices: insights for ecological applications from the German Biodiversity Exploratories	ECOLOGY AND EVOLUTION	Germany	Germany	YES	3
1777	WOS:000342846600004	Petitot, M; Manceau, N; Geniez, P; Besnard, A	Optimizing occupancy surveys by maximizing detection probability: application to amphibian monitoring in the Mediterranean region	ECOLOGY AND EVOLUTION	France	France	YES	1
1778	WOS:000342846600014	Vasey, MC; Parker, VT; Holl, KD; Loik, ME; Hiatt, S	Maritime climate influence on chaparral composition and diversity in the coast range of central California	ECOLOGY AND EVOLUTION	United States	United States	YES	0
1779	WOS:000342990300002	Bennett, AB; Lovell, ST	A comparison of arthropod abundance and arthropod mediated predation services in urban green spaces	INSECT CONSERVATION AND DIVERSITY	United States	United States		1
1780	WOS:000342990300005	Mazon, M; Bordera, S	Diversity of Ichneumonidae (Insecta: Hymenoptera) in a protected area of Central Spain: What are we protecting?	INSECT CONSERVATION AND DIVERSITY	Spain	Venezuela		3
1781	WOS:000342990300006	Merckx, T; Slade, EM	Macro-moth families differ in their attraction to light: implications for light-trap monitoring programmes	INSECT CONSERVATION AND DIVERSITY	United Kingdom	United Kingdom		26
1783	WOS:000342990300008	Gaigher, R; Samways, MJ	Landscape mosaic attributes for maintaining ground-living spider diversity in a biodiversity hotspot	INSECT CONSERVATION AND DIVERSITY	South Africa	South Africa		6
1784	WOS:000342990300009	Blackmore, LM; Goulson, D	Evaluating the effectiveness of wildflower seed mixes for boosting floral diversity and bumblebee and hoverfly abundance in urban areas	INSECT CONSERVATION AND DIVERSITY	United Kingdom	United Kingdom		44
1785	WOS:000342887200002	Capitan, GC; Avila-Bello, CH; Lopez-Mata, L; Gonzalez, FD	STRUCTURE AND TREE DIVERSITY IN TRADITIONAL POPOLUCA COFFEE AGROECOSYSTEMS IN THE LOS TUXTLAS BIOSPHERE RESERVE, MEXICO	INTERCIENCIA	Mexico	Mexico	YES	0
1787	WOS:000342801700009	Ali, IBH; Lafhaj, Z; Bouassida, M; Said, I	Characterization of Tunisian marine sediments in Rades and Gabes harbors	INTERNATIONAL JOURNAL OF SEDIMENT RESEARCH	Tunisia	France		0
1789	WOS:000342967700016	Reid, SK; Tissot, PE; Williams, DD	Methodology for Applying GIS to Evaluate Hydrodynamic Model Performance in Predicting Coastal Inundation	JOURNAL OF COASTAL RESEARCH	United States	United States		0
1790	WOS:000343154200012	Williamson, TN; Christensen, VG; Richardson, WB; Frey, JW; Gellis, AC; Kieta, KA; Fitzpatrick, FA	Stream Sediment Sources in Midwest Agricultural Basins with Land Retirement along Channel	JOURNAL OF ENVIRONMENTAL QUALITY	United States	United States		0
1791	WOS:000343154200018	Liu, K; Elliott, JA; Lobb, DA; Flaten, DN; Yarotski, J	Conversion of Conservation Tillage to Rotational Tillage to Reduce Phosphorus Losses during Snowmelt Runoff in the Canadian Prairies	JOURNAL OF ENVIRONMENTAL QUALITY	Canada	Canada		0
1792	WOS:000343154200019	Yang, Q; Leon, LF; Booty, WG; Wong, IW; McCrimmon, C; Fong, P; Michiels, P; Vanrobaeys, J; Benoy, G	Land Use Change Impacts on Water Quality in Three Lake Winnipeg Watersheds	JOURNAL OF ENVIRONMENTAL QUALITY	Canada	Canada		0
1793	WOS:000342853300006	Wolfe, AD; McMullen-Sibul, A; Tepedino, VJ; Kubatko, L; Necamp, T; Fassnacht, S	Conservation genetics and breeding system of Penstemon debilis (Plantaginaceae), a rare beardtongue endemic to oil shale talus in western Colorado, USA	JOURNAL OF SYSTEMATICS AND EVOLUTION	United States	United States		0
1795	WOS:000342753900008	Nord, A; Skold-Chiriac, S; Hasselquist, D; Nilsson, JA	A tradeoff between perceived predation risk and energy conservation revealed by an immune challenge experiment	OIKOS	Sweden	Sweden		11
1796	WOS:000342967200005	Alroy, J	A simple Bayesian method of inferring extinction	PALEOBIOLOGY	Costa Rica	Australia		3
1798	WOS:000342902000009	Manwa, H; Manwa, F	Poverty Alleviation through Pro-Poor Tourism: The Role of Botswana Forest Reserves	SUSTAINABILITY	Botswana	South Africa	YES	0
1799	WOS:000342902000031	Luo, YF; Fu, HL; Traore, S	Biodiversity Conservation in Rice Paddies in China: Toward Ecological Sustainability	SUSTAINABILITY	China	China	YES	0
1800	WOS:000342902000032	Kehbila, AG; Alemagi, D; Minang, PA	Comparative Multi-Criteria Assessment of Climate Policies and Sustainable Development Strategies in Cameroon: Towards a GIS Decision-Support Tool for the Design of an Optimal REDD plus Strategy	SUSTAINABILITY	Cameroon	Canada	YES	0
1801	WOS:000342902000039	Yan, HM; Zhan, JY; Liu, B; Yuan, YW	Model Estimation of Water Use Efficiency for Soil Conservation in the Lower Heihe River Basin, Northwest China during 2000-2008	SUSTAINABILITY	China	China	YES	0
1803	WOS:000342536100011	Wiehle, M; Prinz, K; Kehlenbeck, K; Goenster, S; Mohamed, SA; Finkeldey, R; Buerkert, A; Gebauer, J	THE AFRICAN BAOBAB (ADANSONIA DIGITATA, MALVACEAE): GENETIC RESOURCES IN NEGLECTED POPULATIONS OF THE NUBA MOUNTAINS, SUDAN	AMERICAN JOURNAL OF BOTANY	Sudan	Germany		3
1805	WOS:000342551300003	Tarvin, RD; Pena, P; Ron, SR	Changes in Population Size and Survival in Atelopus spumarius (Anura: Bufonidae) Are Not Correlated with Chytrid Prevalence	JOURNAL OF HERPETOLOGY	Ecuador	Ecuador		6
1806	WOS:000342551300013	Reilly, SB; Portik, DM; Koo, MS; Wake, DB	Discovery of a New, Disjunct Population of a Narrowly Distributed Salamander (Taricha rivularis) in California Presents Conservation Challenges	JOURNAL OF HERPETOLOGY	United States	United States		0
1807	WOS:000342551300016	Portillo, F; Greenbaum, E	A New Species of the Leptopelis modestus Complex (Anura: Arthroleptidae) from the Albertine Rift of Central Africa	JOURNAL OF HERPETOLOGY	Cameroon	United States	YES	1
1808	WOS:000342551300018	Kroschel, WA; Sutton, WB; McClure, CJW; Pauley, TK	Decline of the Cheat Mountain Salamander over a 32-Year Period and the Potential Influence of Competition from a Sympatric Species	JOURNAL OF HERPETOLOGY	United States	United States		0
1809	WOS:000342551300019	Almeida-Gomes, M; Rocha, CFD	Diversity and Distribution of Lizards in Fragmented Atlantic Forest Landscape in Southeastern Brazil	JOURNAL OF HERPETOLOGY	Brazil	Brazil	YES	0
1810	WOS:000342635100002	Adkins, JY; Roby, DD; Lyons, DE; Courtot, KN; Collis, K; Carter, HR; Shuford, WD; Capitolo, PJ	Recent Population Size, Trends, and Limiting Factors for the Double-Crested Cormorant in Western North America	JOURNAL OF WILDLIFE MANAGEMENT	United States	United States		2
1811	WOS:000342635100004	Tuberville, TD; Todd, BD; Hermann, SM; Michener, WK; Guyer, C	Survival, Demography, and Growth of Gopher Tortoises (Gopherus polyphemus) from Three Study Sites with Different Management Histories	JOURNAL OF WILDLIFE MANAGEMENT	United States	United States		0
1812	WOS:000342635100015	Perkins, R; Boal, C; Rollins, D; Perez, RM	Northern Bobwhite Predator Avoidance Behavior in Response to Varying Types of Threat	JOURNAL OF WILDLIFE MANAGEMENT	United States	United States		2
1816	WOS:000342488400012	Coleman, LS; Ford, WM; Dobony, CA; Britzke, ER	Comparison of Radio-telemetric Home-Range Analysis and Acoustic Detection for Little Brown Bat Habitat Evaluation	NORTHEASTERN NATURALIST	United States	United States		1
1818	WOS:000342670000011	Wagner, DN; Green, DJ; Cooper, JM; Love, OP; Williams, TD	Variation in Plasma Corticosterone in Migratory Songbirds: A Test of the Migration-Modulation Hypothesis	PHYSIOLOGICAL AND BIOCHEMICAL ZOOLOGY	Canada	Canada		0
1819	WOS:000342487600004	Owens, FL; Stouffer, PC; Chamberlain, MJ; Miller, DA	Early-Successional Breeding Bird Communities in Intensively Managed Pine Plantations: Influence of Vegetation Succession but Not Site Preparations	SOUTHEASTERN NATURALIST	United States	United States		1
1820	WOS:000342487600009	Fill, JM; Welch, SM; Brown, H; Waldron, JL; Weakley, AS; Mousseau, TA	Life-History Correlates of Plant Endemism in Longleaf Pine Ecosystems	SOUTHEASTERN NATURALIST	United States	United States		1
1821	WOS:000342487600014	Wagner, MD; Hoger, MS; Blanton, RE	Conservation Status of Etheostoma luteovinctum and Notes on Observations of a Burying Behavior	SOUTHEASTERN NATURALIST	United States	United States		3
1822	WOS:000342487600015	Halcyl, TH; Johnston, CE	Fish Assemblages on Sand/gravel Bar Habitat in the Alabama River, Alabama	SOUTHEASTERN NATURALIST	United States	United States		3
1823	WOS:000342487600016	Coleman, AT; Wibbels, T; Marion, K; Roberge, T; Nelson, D; Dindo, J	Dispersal Behavior of Diamond-backed Terrapin Post-hatchlings	SOUTHEASTERN NATURALIST	United States	United States		4
1824	WOS:000342487600021	Mitchell, J; Peacock, E	A Prehistoric Freshwater Mussel Assemblage from the Big Sunflower River, Sunflower County, Mississippi	SOUTHEASTERN NATURALIST	United States	United States		1
1825	WOS:000342487600001	Rosenblatt, AE; Nifong, JC; Heithaus, MR; Parry, MW; Mazzotti, FJ	New Record of Everglades Mink in Everglades National Park from the Stomach of an American Alligator	SOUTHEASTERN NATURALIST	United States	United States		1
1826	WOS:000342338500012	Deng, L; Wang, KB; Li, JP; Shangguan, ZP; Sweeney, S	Carbon Storage Dynamics in Alfalfa (Medicago sativa) Fields in the Hilly-Gully Region of the Loess Plateau, China	CLEAN-SOIL AIR WATER	China	China		0
1828	WOS:000342427700003	Ay, JS; Chakir, R; Doyen, L; Jiguet, F; Leadley, P	Integrated models, scenarios and dynamics of climate, land use and common birds	CLIMATIC CHANGE	France	France		10
1829	WOS:000342427700021	Diem, JE; Ryan, SJ; Hartter, J; Palace, MW	Satellite-based rainfall data reveal a recent drying trend in central equatorial Africa	CLIMATIC CHANGE	Uganda	United States		19
1830	WOS:000342335500005	Richter, SC; O'Neill, EM; Nunziata, SO; Rumments, A; Gustin, ES; Young, JE; Crother, BI	Cryptic Diversity and Conservation of Gopher Frogs across the Southeastern United States	COPEIA	United States	United States		0
1831	WOS:000342335500014	Zhou, MC; Johnson, AM; Fuller, RC	Patterns of Male Breeding Color Variation Differ across Species, Populations, and Body Size in Rainbow and Orangethroat Darters	COPEIA	United States	United States		0
1832	WOS:000342335500018	Sim, EL; Booth, DT; Limpus, CJ; Guinea, ML	A Comparison of Hatchling Locomotor Performance and Scute Pattern Variation between Two Rookeries of the Flatback Turtle (Natator depressus)	COPEIA	Australia	Australia		0
1833	WOS:000342272600008	Conde, M	Activism mobilising science	ECOLOGICAL ECONOMICS	Namibia	Spain		0
1833	WOS:000342272600008	Conde, M	Activism mobilising science	ECOLOGICAL ECONOMICS	Niger	Spain		0
1835	WOS:000342272600017	Zanella, MA; Schleyer, C; Speelman, S	Why do farmers join Payments for Ecosystem Services (PES) schemes? An Assessment of PES water scheme participation in Brazil	ECOLOGICAL ECONOMICS	Brazil	Germany		0
1837	WOS:000342272600027	Kim, MK; Peralta, D; McCarl, BA	Land-based greenhouse gas emission offset and leakage discounting	ECOLOGICAL ECONOMICS	United States	United States		0
1838	WOS:000342272600029	Bostian, MB; Herlihy, AT	Valuing tradeoffs between agricultural production and wetland condition in the US Mid-Atlantic region	ECOLOGICAL ECONOMICS	United States	United States		0
1839	WOS:000342272600032	Duke, JM; Dundas, SJ; Johnston, RJ; Messer, KD	Prioritizing payment for environmental services: Using nonmarket benefits and costs for optimal selection	ECOLOGICAL ECONOMICS	United States	United States		1
1840	WOS:000342340200004	Hogan, JD; Blum, MJ; Gilliam, JF; Bickford, N; McIntyre, PB	Consequences of alternative dispersal strategies in a putatively amphidromous fish	ECOLOGY	United States	United States		0
1841	WOS:000342340200010	Ramalho, CE; Laliberte, E; Poot, P; Hobbs, RJ	Complex effects of fragmentation on remnant woodland plant communities of a rapidly urbanizing biodiversity hotspot	ECOLOGY	Australia	Australia		0
1843	WOS:000342392800004	Nagy, B	Nothobranchius chochamandai, a new species of annual killifish from the Luapula drainage, Democratic Republic of Congo (Cyprinodontiformes: Nothobranchiidae)	ICHTHYOLOGICAL EXPLORATION OF FRESHWATERS	Congo DRC	Congo DRC	YES	0
1844	WOS:000342027500015	Xia, Y; Liu, DF; Liu, YL; He, JH; Hong, XF	Alternative Zoning Scenarios for Regional Sustainable Land Use Controls in China: A Knowledge-Based Multiobjective Optimisation Model	INTERNATIONAL JOURNAL OF ENVIRONMENTAL RESEARCH AND PUBLIC HEALTH	China	China	YES	0
1845	WOS:000342223500009	Shehzad, K; Qamer, FM; Murthy, MSR; Abbas, S; Bhatta, LD	Deforestation trends and spatial modelling of its drivers in the dry temperate forests of northern Pakistan - A case study of Chitral	JOURNAL OF MOUNTAIN SCIENCE	Pakistan	Nepal		3
1846	WOS:000342223500010	Ghosh, BN; Sharma, NK; Alam, NM; Singh, RJ; Juyal, GP	Elevation, slope aspect and integrated nutrient management effects on crop productivity and soil quality in North-west Himalayas, India	JOURNAL OF MOUNTAIN SCIENCE	India	India		0
1848	WOS:000342070800011	Hind, DJN; Frisby, S	Pectis harryi (Compositae: Heliantheae: Pectidinae), a new species from a rock platform in the Departamento de Santa Cruz, Eastern Bolivia	KEW BULLETIN	Bolivia	United Kingdom		0
1849	WOS:000342070800001	Mesterhazy, A; Browning, J	A rare enigmatic sedge rediscovered: Principina grandis (Cyperaceae) newly recorded from Sao Tome	KEW BULLETIN	Sao Tome and Principe	Hungary		0
1851	WOS:000342331800013	Pena-Cortes, F; Limpert, C; Andrade, E; Hauenstein, E; Tapia, J; Bertran, C; Vargas-Chacoff, L	Dynamic geomorphology of the coast of La Araucania	REVISTA DE GEOGRAFIA NORTE GRANDE	Chile	Chile	YES	0
1852	WOS:000342474700009	van Schingen, M; Pham, CT; Thi, HA; Bernardes, M; Hecht, V; Nguyen, TQ; Bonkowski, M; Ziegler, T	Current status of the Crocodile Lizard Shinisaurus crocodilurus Ahl, 1930 in Vietnam with implications for conservation measures	REVUE SUISSE DE ZOOLOGIE	Vietnam	Germany		0
1853	WOS:000342480500026	Cousins, SR; Witkowski, ETF; Mycock, DJ	Seed storage and germination in Kumara plicatilis, a tree aloe endemic to mountain fynbos in the Boland, south-western Cape, South Africa	SOUTH AFRICAN JOURNAL OF BOTANY	South Africa	South Africa		0
1854	WOS:000342480500027	Manning, JC; Goldblatt, P; Johns, A	A taxonomic review of Cephalaria (Dipsacaceae) in the Cape Floristic Region	SOUTH AFRICAN JOURNAL OF BOTANY	South Africa	South Africa		0
1855	WOS:000342480500037	Privett, SDJ; Krug, RM; Forbes, G; Gaertner, M	Wild flower harvesting on the Agulhas Plain, South Africa: Impact of harvesting intensity under a simulated commercial harvesting regime for two re-seeding and two re-sprouting fynbos species	SOUTH AFRICAN JOURNAL OF BOTANY	South Africa	South Africa		0
1856	WOS:000341807900012	Olive, A	The road to recovery: Comparing Canada and US recovery strategies for shared endangered species	CANADIAN GEOGRAPHER-GEOGRAPHE CANADIEN	Canada	Canada	YES	1
1856	WOS:000341807900012	Olive, A	The road to recovery: Comparing Canada and US recovery strategies for shared endangered species	CANADIAN GEOGRAPHER-GEOGRAPHE CANADIEN	United States	Canada	YES	1
1857	WOS:000341807900015	Augustine, S; Dearden, P	Changing paradigms in marine and coastal conservation: A case study of clam gardens in the Southern Gulf Islands, Canada	CANADIAN GEOGRAPHER-GEOGRAPHE CANADIEN	Canada	Canada		8
1858	WOS:000342143200004	Abualfaraj, N; Gurian, PL; Olson, MS	Characterization of Marcellus Shale Flowback Water	ENVIRONMENTAL ENGINEERING SCIENCE	United States	United States		6
1859	WOS:000341818300002	Tucker, DB; McBrayer, LD; Harrison, JS	POPULATION STRUCTURE OF FLORIDA SCRUB LIZARDS (SCELOPORUS WOODI) IN AN ANTHROPOGENICALLY FRAGMENTED FOREST	HERPETOLOGICA	United States	United States		0
1860	WOS:000341818300007	Amarasinghe, AAT; Karunarathna, DMSS; Fujinuma, J	A NEW CALOTES SPECIES FROM SRI LANKA WITH A REDESCRIPTION OF CALOTES LIOLEPIS BOULENGER, 1885	HERPETOLOGICA	Sri Lanka	Indonesia		0
1861	WOS:000341818300008	Pinna, PH; Mendonca, AF; Bocchiglieri, A; Fernandes, DS	A NEW SPECIES OF AMPHISBAENA LINNAEUS, 1758 FROM A CERRADO REGION IN BAHIA, NORTHEASTERN BRAZIL (SQUAMATA: AMPHISBAENIDAE)	HERPETOLOGICA	Brazil	Brazil		0
1862	WOS:000342055900006	La Sorte, FA; Fink, D; Hochachka, WM; Farnsworth, A; Rodewald, AD; Rosenberg, KV; Sullivan, BL; Winkler, DW; Wood, C; Kelling, S	The role of atmospheric conditions in the seasonal dynamics of North American migration flyways	JOURNAL OF BIOGEOGRAPHY	United States	United States		33
1863	WOS:000342055900009	Sun, YX; Moore, MJ; Yue, LL; Feng, T; Chu, HJ; Chen, ST; Ji, YH; Wang, HC; Li, JQ	Chloroplast phylogeography of the East Asian Arcto-Tertiary relict Tetracentron sinense (Trochodendraceae)	JOURNAL OF BIOGEOGRAPHY	China	China		0
1864	WOS:000342055900014	Loader, SP; Ceccarelli, FS; Menegon, M; Howell, KM; Kassahun, R; Mengistu, AA; Saber, SA; Gebresenbet, F; de Sa, R; Davenport, TRB; Larson, JG; Muller, H; Wilkinson, M; Gower, DJ	Persistence and stability of Eastern Afromontane forests: evidence from brevicipitid frogs	JOURNAL OF BIOGEOGRAPHY	Ethiopia	Switzerland		0
1865	WOS:000342034500014	Bosch, NS; Evans, MA; Scavia, D; Allan, JD	Interacting effects of climate change and agricultural BMPs on nutrient runoff entering Lake Erie	JOURNAL OF GREAT LAKES RESEARCH	Canada	United States		0
1865	WOS:000342034500014	Bosch, NS; Evans, MA; Scavia, D; Allan, JD	Interacting effects of climate change and agricultural BMPs on nutrient runoff entering Lake Erie	JOURNAL OF GREAT LAKES RESEARCH	United States	United States		0
1866	WOS:000342228800009	Drake, J; Bradford, A; Van Seters, T	Hydrologic Performance of Three Partial-Infiltration Permeable Pavements in a Cold Climate over Low Permeability Soil	JOURNAL OF HYDROLOGIC ENGINEERING	Canada	Canada		0
1867	WOS:000342073000002	Otsus, M; Kukk, D; Kattai, K; Sammul, M	Clonal ability, height and growth form explain species' response to habitat deterioration in Fennoscandian wooded meadows	PLANT ECOLOGY	Estonia	Estonia		2
1868	WOS:000342073000006	Vivian, LM; Godfree, RC; Colloff, MJ; Mayence, CE; Marshall, DJ	Wetland plant growth under contrasting water regimes associated with river regulation and drought: implications for environmental water management	PLANT ECOLOGY	Australia	Australia		3
1869	WOS:000342073000007	Peters, K; Gerowitt, B	Response of the two rare arable weed species Lithospermum arvense and Scandix pecten-veneris to climate change conditions	PLANT ECOLOGY	Germany	Germany		3
1872	WOS:000341473800004	Delibes-Mateos, M; Giergiczny, M; Caro, J; Vinuela, J; Riera, P; Arroyo, B	Does hunters' willingness to pay match the best hunting options for biodiversity conservation? A choice experiment application for small-game hunting in Spain	BIOLOGICAL CONSERVATION	Spain	Spain		6
1873	WOS:000341473800005	Standish, RJ; Hobbs, RJ; Mayfield, MM; Bestelmeyer, BT; Suding, KN; Battaglia, LL; Eviner, V; Hawkes, CV; Temperton, VM; Cramer, VA; Harris, JA; Funk, JL; Thomas, PA	Resilience in ecology: Abstraction, distraction, or where the action is?	BIOLOGICAL CONSERVATION	Australia	Australia		9
1874	WOS:000341473800007	Royan, A; Hannah, DM; Reynolds, SJ; Noble, DG; Sadler, JP	River birds' response to hydrological extremes: New vulnerability index and conservation implications	BIOLOGICAL CONSERVATION	United Kingdom	United Kingdom		7
1876	WOS:000341473800009	Siebert, SF; Belsky, JM	Historic livelihoods and land uses as ecological disturbances and their role in enhancing biodiversity: An example from Bhutan	BIOLOGICAL CONSERVATION	Bhutan	United States		0
1878	WOS:000341473800011	Leblond, M; Dussault, C; St-Laurent, MH	Development and validation of an expert-based habitat suitability model to support boreal caribou conservation	BIOLOGICAL CONSERVATION	Canada	Canada		2
1879	WOS:000341473800012	Zhang, WZ; Goodale, E; Chen, J	How contact with nature affects children's biophilia, biophobia and conservation attitude in China	BIOLOGICAL CONSERVATION	China	China		13
1880	WOS:000341473800013	Khazan, ES	Tests of biological corridor efficacy for conservation of a Neotropical giant damselfly	BIOLOGICAL CONSERVATION	Costa Rica	United States		2
1881	WOS:000341473800014	Santangeli, A; Di Minina, E; Arroyo, B	Bridging the research implementation gap - Identifying cost-effective protection measures for Montagu's harrier nests in Spanish farmlands	BIOLOGICAL CONSERVATION	Spain	Finland		6
1882	WOS:000341473800015	Homberger, B; Jenni, L; Duplain, J; Lanz, M; Schaub, M	Food unpredictability in early life increases survival of captive grey partridges (Perdix perdix) after release into the wild	BIOLOGICAL CONSERVATION	Switzerland	Switzerland		3
1883	WOS:000341473800017	Fisher, JT; Pasztor, C; Wilson, A; Volpe, JP; Anholt, BR	Recolonizing sea otters spatially segregate from pinnipeds on the Canadian Pacific coastline: The implications of segregation for species conservation	BIOLOGICAL CONSERVATION	Canada	Canada		4
1884	WOS:000341473800018	Behdarvand, N; Kaboli, M; Ahmadi, M; Nourani, E; Mahini, AS; Aghbolaghi, MA	Spatial risk model and mitigation implications for wolf-human conflict in a highly modified agroecosystem in western Iran	BIOLOGICAL CONSERVATION	Iran	Iran		9
1885	WOS:000341473800019	Zhang, HX; Zhang, ML	Insight into distribution patterns and conservation planning in relation to woody species diversity in Xinjiang, arid northwestern China	BIOLOGICAL CONSERVATION	China	China		0
1886	WOS:000341473800020	Syfert, MM; Joppa, L; Smith, MJ; Coomes, DA; Bachman, SP; Brummitt, NA	Using species distribution models to inform IUCN Red List assessments	BIOLOGICAL CONSERVATION	Costa Rica	United Kingdom		7
1886	WOS:000341473800020	Syfert, MM; Joppa, L; Smith, MJ; Coomes, DA; Bachman, SP; Brummitt, NA	Using species distribution models to inform IUCN Red List assessments	BIOLOGICAL CONSERVATION	Panama	United Kingdom		7
1887	WOS:000341473800021	Saunders, DA; Mawson, PR; Dawson, R	Use of tree hollows by Carnaby's Cockatoo and the fate of large hollow-bearing trees at Coomallo Creek, Western Australia 1969-2013	BIOLOGICAL CONSERVATION	Australia	Australia		7
1888	WOS:000341473800022	Shrestha, UB; Bawa, KS	Economic contribution of Chinese caterpillar fungus to the livelihoods of mountain communities in Nepal	BIOLOGICAL CONSERVATION	Nepal	Australia		0
1890	WOS:000341641100007	Jump, AS; Carr, M; Ahrends, A; Marchant, R	Genetic Divergence During Long-term Isolation in Highly Diverse Populations of Tropical Trees Across the Eastern Arc Mountains of Tanzania	BIOTROPICA	Tanzania	United Kingdom		5
1891	WOS:000341641100013	Seshadri, KS	Effects of Historical Selective Logging on Anuran Communities in a Wet Evergreen Forest, South India	BIOTROPICA	India	India		21
1892	WOS:000341641100014	Cortes-Delgado, N; Sosa, VJ	Do Bats Roost and Forage in Shade Coffee Plantations? A Perspective from the Frugivorous Bat Sturnira hondurensis	BIOTROPICA	Mexico	Mexico		1
1893	WOS:000341834900005	Giovino, A; Scibetta, S; Saia, S; Guarino, C	Genetic and morphologic diversity of European fan palm (Chamaerops humilis L) populations from different environments from Sicily	BOTANICAL JOURNAL OF THE LINNEAN SOCIETY	Italy	Italy		0
1895	WOS:000341675600006	Lopez-Gutierrez, BN; Perez-Escandon, BE; Nieto, MAV	SUSTAINABLE USE AND CONSERVATION OF MEDICINAL PLANTS IN CANTARRANAS, HUEHETLA, HIDALGO, MEXICO, AS A WAY FOR IMPROVING THE QUALITY OF LIVE IN THE COMMUNITY	BOTANICAL SCIENCES	Mexico	Mexico		0
1896	WOS:000341675600007	Arias-Medellin, LA; Flores-Palacios, A; Martinez-Garza, C	CACTI COMMUNITY STRUCTURE IN A TROPICAL MEXICAN DRY FOREST UNDER CHRONIC DISTURBANCE	BOTANICAL SCIENCES	Mexico	Mexico		0
1897	WOS:000341675600011	Gutierrez-Ortega, JS; Kajita, T; Molina-Freaner, FE	CONSERVATION GENETICS OF AN ENDANGERED CYCAD, DIOON SONORENSE (ZAMIACEAE): IMPLICATIONS FROM VARIATION OF CHLOROPLAST DNA	BOTANICAL SCIENCES	Mexico	Japan		0
1898	WOS:000341675600012	Guadarrama, P; Salinas-Peba, L; Garcia-Bielma, M; Endanu-Huerta, E; Hernandez-Cortes, J; Ramos-Zapata, JA	NOTES ON THE FLORAL AND STATE OF CONSERVATION OF PIONEER VEGETATION OF COASTAL DUNES OF THE ISLAND OF CARMEN, CAMPECHE, MEXICO	BOTANICAL SCIENCES	Mexico	Mexico		0
1899	WOS:000341715800001	Wootton, JT; Bell, DA	Assessing predictions of population viability analysis: Peregrine Falcon populations in California	ECOLOGICAL APPLICATIONS	United States	United States		0
1900	WOS:000341715800003	Cunningham, R; Lindenmayer, D; Barton, P; Ikin, K; Crane, M; Michael, D; Okada, S; Gibbons, P; Stein, J	Cross-sectional and temporal relationships between bird occupancy and vegetation cover at multiple spatial scales	ECOLOGICAL APPLICATIONS	Australia	Australia		0
1901	WOS:000341715800005	Feret, JB; Asner, GP	Microtopographic controls on lowland Amazonian canopy diversity from imaging spectroscopy	ECOLOGICAL APPLICATIONS	Peru	United States		0
1902	WOS:000341715800009	Auerbach, NA; Tulloch, AIT; Possingham, HP	Informed actions: where to cost effectively manage multiple threats to species to maximize return on investment	ECOLOGICAL APPLICATIONS	Australia	Australia		0
1903	WOS:000341715800014	Shirk, AJ; Raphael, MG; Cushman, SA	Spatiotemporal variation in resource selection: insights from the American marten (Martes americana)	ECOLOGICAL APPLICATIONS	United States	United States		0
1904	WOS:000341715800015	Wood, EM; Pidgeon, AM; Radeloff, VC; Helmers, D; Culbert, PD; Keuler, NS; Flather, CH	Housing development erodes avian community structure in US protected areas	ECOLOGICAL APPLICATIONS	United States	United States		0
1905	WOS:000341715800016	Souther, S; McGraw, JB	Synergistic effects of climate change and harvest on extinction risk of American ginseng	ECOLOGICAL APPLICATIONS	United States	United States		0
1906	WOS:000341715800019	Landguth, EL; Muhlfeld, CC; Waples, RS; Jones, L; Lowe, WH; Whited, D; Lucotch, J; Neville, H; Luikart, G	Combining demographic and genetic factors to assess population vulnerability in stream species	ECOLOGICAL APPLICATIONS	Canada	United States		0
1906	WOS:000341715800019	Landguth, EL; Muhlfeld, CC; Waples, RS; Jones, L; Lowe, WH; Whited, D; Lucotch, J; Neville, H; Luikart, G	Combining demographic and genetic factors to assess population vulnerability in stream species	ECOLOGICAL APPLICATIONS	United States	United States		0
1907	WOS:000341824100016	Hosner, PA; Sanchez-Gonzalez, LA; Peterson, AT; Moyle, RG	CLIMATE-DRIVEN DIVERSIFICATION AND PLEISTOCENE REFUGIA IN PHILIPPINE BIRDS: EVIDENCE FROM PHYLOGEOGRAPHIC STRUCTURE AND PALEOENVIRONMENTAL NICHE MODELING	EVOLUTION	Philippines	United States		1
1908	WOS:000341739600002	Sharpley, A; Wang, XY	Managing agricultural phosphorus for water quality: Lessons from the USA and China	JOURNAL OF ENVIRONMENTAL SCIENCES-CHINA	China	United States		1
1908	WOS:000341739600002	Sharpley, A; Wang, XY	Managing agricultural phosphorus for water quality: Lessons from the USA and China	JOURNAL OF ENVIRONMENTAL SCIENCES-CHINA	United States	United States		1
1909	WOS:000341853800001	Arnold, JG; Harmel, RD; Johnson, MVV; Bingner, R; Strickland, TC; Walbridge, M; Santhi, C; DiLuzio, M; Wang, XY	Impact of the Agricultural Research Service Watershed Assessment Studies on the Conservation Effects Assessment Project Cropland National Assessment	JOURNAL OF SOIL AND WATER CONSERVATION	United States	United States		0
1910	WOS:000341853800006	Tomer, MD; Sadler, EJ; Lizotte, RE; Bryant, RB; Potter, TL; Moore, MT; Veith, TL; Baffaut, C; Locke, MA; Walbridge, MR	A decade of conservation effects assessment research by the USDA Agricultural Research Service: Progress overview and future outlook	JOURNAL OF SOIL AND WATER CONSERVATION	United States	United States		0
1911	WOS:000341853800008	Karlen, DL; Stott, DE; Cambardella, CA; Kremer, RJ; King, KW; McCarty, GW	Surface soil quality in five midwestern cropland Conservation Effects Assessment Project watersheds	JOURNAL OF SOIL AND WATER CONSERVATION	United States	United States		0
1912	WOS:000341853800009	Wilson, CG; Kuhnle, RA; Dabney, SM; Lerch, RN; Huang, CH; King, KW; Livingston, SJ	Fine sediment sources in Conservation Effects Assessment Project watersheds	JOURNAL OF SOIL AND WATER CONSERVATION	United States	United States		0
1913	WOS:000341853800011	Ugarte, CM; Kwon, H; Andrews, SS; Wander, MM	A meta-analysis of soil organic matter response to soil management practices: An approach to evaluate conservation indicators	JOURNAL OF SOIL AND WATER CONSERVATION	United States	United States		0
1914	WOS:000341853800013	Wang, Y; Zhang, JH; Li, FC	Using Cesium-137 to investigate soil quality under conservation tillage on steep lands	JOURNAL OF SOIL AND WATER CONSERVATION	China	China		0
1915	WOS:000341695900002	Golichenkov, AK; Ispolinov, AS; Kadysheva, OV	The WTO, ecology, and Russia: The time to make decisions	RUSSIAN JOURNAL OF ECOLOGY	Russian Federation	Russian Federation		0
1916	WOS:000341695900010	Kocikova, L; Canady, A; Panigaj, L	Change in a butterfly community on a gradually overgrowing site	RUSSIAN JOURNAL OF ECOLOGY	Slovakia	Czech Republic		0
1921	WOS:000341836700035	Sekar, I; Randhir, TO	Spatial Risk Assessment of Farming on Wetland Habitats in Watershed System	WATER AIR AND SOIL POLLUTION	United States	India		0
1922	WOS:000341306100005	Lendemer, JC; Tripp, EA; Sheard, J	A review of Rinodina (Physciaceae) in Great Smoky Mountains National Park highlights the growing significance of this \island of biodiversity\" in eastern North America"	BRYOLOGIST	United States	United States		1
1923	WOS:000341439700015	Zhang, ZB; Ke, CQ; Shang, YJ	Studying Changes in Land Use Within the Poyang Lake Region	JOURNAL OF THE INDIAN SOCIETY OF REMOTE SENSING	China	China		0
1924	WOS:000341569700025	Ordonez, A; Martinuzzi, S; Radeloff, VC; Williams, JW	Combined speeds of climate and land-use change of the conterminous US until 2050	NATURE CLIMATE CHANGE	United States	Denmark		0
1925	WOS:000341593300001	Kury, AB	Why does the Tricommatinae position bounce so much within Laniatores? A cladistic analysis, with description of a new family of Gonyleptoidea (Opiliones, Laniatores)	ZOOLOGICAL JOURNAL OF THE LINNEAN SOCIETY	Brazil	Brazil		0
1926	WOS:000341573400007	Hidaka, H; Kano, Y	Morphological and Genetic Variation Between the Japanese Populations of the Amphidromous Snail Stenomelania crenulata (Cerithioidea: Thiaridae)	ZOOLOGICAL SCIENCE	Japan	Japan		0
1927	WOS:000340591400005	Khan, A; Chuenpagdee, R	An Interactive Governance and Fish Chain Approach to Fisheries Rebuilding: A Case Study of the Northern Gulf Cod in Eastern Canada	AMBIO	Canada	China		0
1928	WOS:000340591400006	D'Lima, C; Marsh, H; Hamann, M; Sinha, A; Arthur, R	Positive Interactions Between Irrawaddy Dolphins and Artisanal Fishers in the Chilika Lagoon of Eastern India are Driven by Ecology, Socioeconomics, and Culture	AMBIO	India	Australia		10
1929	WOS:000340591400013	Haddaway, NR	Maximizing Legacy and Impact of Primary Research: A Call for Better Reporting of Results	AMBIO	United Kingdom	United Kingdom		7
1930	WOS:000341021000005	Funfstuck, T; Arandjelovic, M; Morgan, DB; Sanz, C; Breuer, T; Stokes, EJ; Reed, P; Olson, SH; Cameron, K; Ondzie, A; Peeters, M; Kuhl, HS; Cipolletta, C; Todd, A; Masi, S; Doran-Sheehy, DM; Bradley, BJ; Vigilant, L	The Genetic Population Structure of Wild Western Lowland Gorillas (Gorilla gorilla gorilla) Living in Continuous Rain Forest	AMERICAN JOURNAL OF PRIMATOLOGY	Cameroon	Germany		8
1930	WOS:000341021000005	Funfstuck, T; Arandjelovic, M; Morgan, DB; Sanz, C; Breuer, T; Stokes, EJ; Reed, P; Olson, SH; Cameron, K; Ondzie, A; Peeters, M; Kuhl, HS; Cipolletta, C; Todd, A; Masi, S; Doran-Sheehy, DM; Bradley, BJ; Vigilant, L	The Genetic Population Structure of Wild Western Lowland Gorillas (Gorilla gorilla gorilla) Living in Continuous Rain Forest	AMERICAN JOURNAL OF PRIMATOLOGY	Central African Republic	Germany		8
1930	WOS:000341021000005	Funfstuck, T; Arandjelovic, M; Morgan, DB; Sanz, C; Breuer, T; Stokes, EJ; Reed, P; Olson, SH; Cameron, K; Ondzie, A; Peeters, M; Kuhl, HS; Cipolletta, C; Todd, A; Masi, S; Doran-Sheehy, DM; Bradley, BJ; Vigilant, L	The Genetic Population Structure of Wild Western Lowland Gorillas (Gorilla gorilla gorilla) Living in Continuous Rain Forest	AMERICAN JOURNAL OF PRIMATOLOGY	Congo	Germany		8
1931	WOS:000341021000007	Zarate, DA; Andresen, E; Estrada, A; Serio-Silva, JC	Black Howler Monkey (Alouatta pigra) Activity, Foraging and Seed Dispersal Patterns in Shaded Cocoa Plantations Versus Rainforest in Southern Mexico	AMERICAN JOURNAL OF PRIMATOLOGY	Mexico	Mexico		3
1932	WOS:000340582500009	Harris, DB; Gregory, SD; Brook, BW; Ritchie, EG; Croft, DB; Coulson, G; Fordham, DA	The influence of non-climate predictors at local and landscape resolutions depends on the autecology of the species	AUSTRAL ECOLOGY	Australia	Australia		2
1935	WOS:000341196600006	Newson, SE; Oliver, TH; Gillings, S; Crick, HQP; Morecroft, MD; Duffield, SJ; Macgregor, NA; Pearce-Higgins, JW	Can site and landscape-scale environmental attributes buffer bird populations against weather events?	ECOGRAPHY	United Kingdom	United Kingdom		18
1936	WOS:000340652100002	Mostafa, H; Fujimoto, N	Water saving scenarios for effective irrigation management in Egyptian rice cultivation	ECOLOGICAL ENGINEERING	Egypt	Egypt		0
1937	WOS:000340652100003	Ammari, TG; Al-Zu'bi, Y; Al-Balawneh, A; Tahhan, R; Al-Dabbas, M; Ta'any, RA; Abu-Harb, R	An evaluation of the re-circulated vertical flow bioreactor to recycle rural greywater for irrigation under arid Mediterranean bioclimate	ECOLOGICAL ENGINEERING	Jordan	Jordan		0
1938	WOS:000340652100006	Mancilla-Leyton, JM; Cambrolle, J; Figueroa, ME; Vicente, AM	Effects of long-term herbivore exclusion on the preservation of Thymus albicans, an endangered endemic Mediterranean species	ECOLOGICAL ENGINEERING	Spain	Spain		0
1939	WOS:000340652100012	Lee, H; Alday, JG; Cho, KH; Lee, EJ; Marrs, RH	Effects of flooding on the seed bank and soil properties in a conservation area on the Han River, South Korea	ECOLOGICAL ENGINEERING	South Korea	South Africa		0
1940	WOS:000340652100021	Wan, NF; Gu, XJ; Ji, XY; Jiang, JX; Wu, JH; Li, B	Ecological engineering of ground cover vegetation enhances the diversity and stability of peach orchard canopy arthropod communities	ECOLOGICAL ENGINEERING	China	China		0
1941	WOS:000340652100030	Norman, L; Villarreal, M; Pulliam, HR; Minckley, R; Gass, L; Tolle, C; Coe, M	Remote sensing analysis of riparian vegetation response to desert marsh restoration in the Mexican Highlands	ECOLOGICAL ENGINEERING	United States	United States		0
1942	WOS:000340652100061	Ballesteros, M; Canadas, EM; Foronda, A; Penas, J; Valle, F; Lorite, J	Central role of bedding materials for gypsum-quarry restoration: An experimental planting of gypsophile species	ECOLOGICAL ENGINEERING	Spain	Spain		0
1943	WOS:000340851600004	Joly, A; Goeau, H; Bonnet, P; Bakic, V; Barbe, J; Selmi, S; Yahiaoui, I; Carre, J; Mouysset, E; Molino, JF; Boujemaa, N; Barthelemy, D	Interactive plant identification based on social image data	ECOLOGICAL INFORMATICS	France	France		0
1944	WOS:000340681900004	Tille, Y; Ecker, K	Complex national sampling design for long-term monitoring of protected dry grasslands in Switzerland	ENVIRONMENTAL AND ECOLOGICAL STATISTICS	Switzerland	Switzerland		0
1945	WOS:000340944100003	Zeidemann, V; Kainer, KA; Staudhammer, CL	Heterogeneity in NTFP quality, access and management shape benefit distribution in an Amazonian extractive reserve	ENVIRONMENTAL CONSERVATION	Brazil	United States		0
1946	WOS:000340944100004	Ahmed, SE; Ewers, RM; Smith, MJ	Large scale spatio-temporal patterns of road development in the Amazon rainforest	ENVIRONMENTAL CONSERVATION	Brazil	United Kingdom		0
1947	WOS:000340944100005	Ruiz-Mallen, I; Newing, H; Porter-Bolland, L; Pritchard, DJ; Garcia-Frapolli, E; Mendez-Lopez, ME; Sanchez-Gonzalez, MC; de la Pena, A; Reyes-Garcia, V	Cognisance, participation and protected areas in the Yucatan Peninsula	ENVIRONMENTAL CONSERVATION	Mexico	Spain		0
1948	WOS:000341085400035	Hou, J; Fu, BJ; Wang, S; Zhu, HX	Comprehensive analysis of relationship between vegetation attributes and soil erosion on hillslopes in the Loess Plateau of China	ENVIRONMENTAL EARTH SCIENCES	China	China		1
1949	WOS:000341083800005	Zhou, LH; Chen, Y	Exploring the potential of community-based grassland management in Yanchi County of Ningxia Hui Autonomous Region, China: an application of the SWOT-AHP method	ENVIRONMENTAL EARTH SCIENCES	China	China		0
1950	WOS:000341083800016	Matovic, V; Eric, S; Sreckovic-Batocanin, D; Colomban, P; Kremenovic, A	The influence of building materials on salt formation in rural environments	ENVIRONMENTAL EARTH SCIENCES	Serbia	Serbia		0
1951	WOS:000340580700016	Ferreira, WR; Ligeiro, R; Macedo, DR; Hughes, RM; Kaufmann, PR; Oliveira, LG; Callisto, M	Importance of environmental factors for the richness and distribution of benthic macroinvertebrates in tropical headwater streams	FRESHWATER SCIENCE	Brazil	Brazil		1
1952	WOS:000340580700022	Barrett, K; Price, SJ	Urbanization and stream salamanders: a review, conservation options, and research needs	FRESHWATER SCIENCE	United States	United States		1
1953	WOS:000340580700025	Kovalenko, KE; Brady, VJ; Brown, TN; Ciborowski, JJH; Danz, NP; Gathman, JP; Host, GE; Howe, RW; Johnson, LB; Niemi, GJ; Reavie, ED	Congruence of community thresholds in response to anthropogenic stress in Great Lakes coastal wetlands	FRESHWATER SCIENCE	Canada	United States		1
1953	WOS:000340580700025	Kovalenko, KE; Brady, VJ; Brown, TN; Ciborowski, JJH; Danz, NP; Gathman, JP; Host, GE; Howe, RW; Johnson, LB; Niemi, GJ; Reavie, ED	Congruence of community thresholds in response to anthropogenic stress in Great Lakes coastal wetlands	FRESHWATER SCIENCE	United States	United States		1
1954	WOS:000341227300013	Runge, CA; Martini, TG; Possingham, HP; Willis, SG; Fuller, RA	Conserving mobile species	FRONTIERS IN ECOLOGY AND THE ENVIRONMENT	Australia	Australia		37
1956	WOS:000340621500002	Xue, JF; Liu, SL; Chen, ZD; Chen, F; Lal, R; Tang, HM; Zhang, HL	Assessment of carbon sustainability under different tillage systems in a double rice cropping system in Southern China	INTERNATIONAL JOURNAL OF LIFE CYCLE ASSESSMENT	China	China		0
1957	WOS:000341212600007	Kaster, AK; Mayer-Blackwell, K; Pasarelli, B; Spormann, AM	Single cell genomic study of Dehalococcoidetes species from deep-sea sediments of the Peruvian Margin	ISME JOURNAL	Peru	United States		7
1958	WOS:000340877700005	Moore, JW; Yeakel, JD; Peard, D; Lough, J; Beere, M	Life-history diversity and its importance to population stability and persistence of a migratory fish: steelhead in two large North American watersheds	JOURNAL OF ANIMAL ECOLOGY	Canada	Canada		4
1959	WOS:000340877700010	Gonzalez-Quevedo, C; Davies, RG; Richardson, DS	Predictors of malaria infection in a wild bird population: landscape-level analyses reveal climatic and anthropogenic factors	JOURNAL OF ANIMAL ECOLOGY	Spain	United Kingdom		15
1960	WOS:000340877700013	Cisneros, LM; Burgio, KR; Dreiss, LM; Klingbeil, BT; Patterson, BD; Presley, SJ; Willig, MR	Multiple dimensions of bat biodiversity along an extensive tropical elevational gradient	JOURNAL OF ANIMAL ECOLOGY	Peru	United States		13
1962	WOS:000340681300024	Jacquemyn, H; Brys, R; Hutchings, MJ	Biological Flora of the British Isles: Epipactis palustris	JOURNAL OF ECOLOGY	United Kingdom	Belgium		4
1963	WOS:000340682700001	Andersson, A; Laikre, L; Bergvall, UA	Two shades of boldness: novel object and anti-predator behavior reflect different personality dimensions in domestic rabbits	JOURNAL OF ETHOLOGY	Sweden	Sweden		1
1964	WOS:000341184600005	Worth, JRP; Yokogawa, M; Isagi, Y	Outcrossing rates and organelle inheritance estimated from two natural populations of the Japanese endemic conifer Sciadopitys verticillata	JOURNAL OF PLANT RESEARCH	Japan	Australia		0
1966	WOS:000340572700012	Zuquim, G; Tuomisto, H; Jones, MM; Prado, J; Figueiredo, FOG; Moulatlet, GM; Costa, FRC; Quesada, CA; Emilio, T	Predicting environmental gradients with fern species composition in Brazilian Amazonia	JOURNAL OF VEGETATION SCIENCE	Brazil	Finland		0
1967	WOS:000340572700015	Sylvester, SP; Sylvester, MDPV; Kessler, M	Inaccessible ledges as refuges for the natural vegetation of the high Andes	JOURNAL OF VEGETATION SCIENCE	Peru	Peru		13
1968	WOS:000340572700019	Wulf, M; Kolk, J	Plant species richness of very small forests related to patch configuration, quality, heterogeneity and history	JOURNAL OF VEGETATION SCIENCE	Germany	Germany		0
1970	WOS:000340700000002	Bossu, A; Marco, A; Manel, S; Bertaudiere-Montes, V	Effects of built landscape on taxonomic homogenization: Two case studies of private gardens in the French Mediterranean	LANDSCAPE AND URBAN PLANNING	France	France		0
1971	WOS:000340700000004	Widows, SA; Drake, D	Evaluating the National Wildlife Federation's Certified Wildlife Habitat (TM) program	LANDSCAPE AND URBAN PLANNING	United States	United States		2
1972	WOS:000340709600010	Yahr, R; Coppins, BJ; Ellis, CJ	Quantifying the loss of lichen epiphyte diversity from the pre-industrial Exmoor landscape (south-west England)	LICHENOLOGIST	United Kingdom	United Kingdom		0
1973	WOS:000341176200007	Serrano, X; Baums, IB; O'Reilly, K; Smith, TB; Jones, RJ; Shearer, TL; Nunes, FLD; Baker, AC	Geographic differences in vertical connectivity in the Caribbean coral Montastraea cavernosa despite high levels of horizontal connectivity at shallow depths	MOLECULAR ECOLOGY	Bermuda	United States		9
1973	WOS:000341176200007	Serrano, X; Baums, IB; O'Reilly, K; Smith, TB; Jones, RJ; Shearer, TL; Nunes, FLD; Baker, AC	Geographic differences in vertical connectivity in the Caribbean coral Montastraea cavernosa despite high levels of horizontal connectivity at shallow depths	MOLECULAR ECOLOGY	United States	United States		9
1973	WOS:000341176200007	Serrano, X; Baums, IB; O'Reilly, K; Smith, TB; Jones, RJ; Shearer, TL; Nunes, FLD; Baker, AC	Geographic differences in vertical connectivity in the Caribbean coral Montastraea cavernosa despite high levels of horizontal connectivity at shallow depths	MOLECULAR ECOLOGY	US Virgin Islands	United States		9
1974	WOS:000341176200008	Brzeski, KE; Rabon, DR; Chamberlain, MJ; Waits, LP; Taylor, SS	Inbreeding and inbreeding depression in endangered red wolves (Canis rufus)	MOLECULAR ECOLOGY	United States	United States		3
1975	WOS:000340680100025	Leclerc, M; Dussault, C; St-Laurent, MH	Behavioural strategies towards human disturbances explain individual performance in woodland caribou	OECOLOGIA	Canada	Canada		1
1978	WOS:000340683100020	Hadian, J; Khadivi-Khub, A	Relationships among fourteen species of Satureja growing wild in Iran detected with molecular markers	PLANT BIOLOGY	Iran	Iran		0
1981	WOS:000341090700001	Pardee, GL; Philpott, SM	Native plants are the bee's knees: local and landscape predictors of bee richness and abundance in backyard gardens	URBAN ECOSYSTEMS	United States	United States		16
1982	WOS:000341090700002	Do, Y; Lineman, M; Joo, GJ	Carabid beetles in green infrastructures: the importance of management practices for improving the biodiversity in a metropolitan city	URBAN ECOSYSTEMS	South Korea	South Korea		4
1983	WOS:000341090700004	Kays, R; Parsons, AW	Mammals in and around suburban yards, and the attraction of chicken coops	URBAN ECOSYSTEMS	United States	United States		25
1984	WOS:000341090700005	Sullivan, BK; Sullivan, KO; Vardukyan, D; Suminski, T	Persistence of Horned Lizards (Phrynosoma spp) in urban preserves of Central Arizona	URBAN ECOSYSTEMS	United States	United States		0
1985	WOS:000341090700009	Camacho-Cervantes, M; Schondube, JE; Castillo, A; MacGregor-Fors, I	How do people perceive urban trees? Assessing likes and dislikes in relation to the trees of a city	URBAN ECOSYSTEMS	Mexico	United Kingdom		11
1988	WOS:000340493600002	Keul, A	Tourism neoliberalism and the swamp as enterprise	AREA	United States	United States		0
1989	WOS:000340367800007	Salywon, AM; Landrum, LR	A new species of Mosiera (Myrtaceae) from the Sierra de Nipe, Cuba	BRITTONIA	Cuba	United States		0
1995	WOS:000340404900014	MacDonald, AJ; Young, MJ; Lintermans, M; Sarre, SD	Primers for detection of Macquarie perch from environmental and trace DNA samples	CONSERVATION GENETICS RESOURCES	Australia	Australia		3
1996	WOS:000340404900017	Mahon, AR; Nathan, LR; Jerde, CL	Meta-genomic surveillance of invasive species in the bait trade	CONSERVATION GENETICS RESOURCES	Canada	United States		13
1996	WOS:000340404900017	Mahon, AR; Nathan, LR; Jerde, CL	Meta-genomic surveillance of invasive species in the bait trade	CONSERVATION GENETICS RESOURCES	United States	United States		13
1997	WOS:000340404900018	Amorim, JS; Tarazi, R; Rodrigues, PS; Tsai, SM; van den Berg, C; Gaiotto, FA	Development of microsatellite primers for Senna multijuga (Fabaceae): a pioneer species from the Brazilian Atlantic forest	CONSERVATION GENETICS RESOURCES	Brazil	Brazil		0
2000	WOS:000340404900025	Kurokochi, H; Tan, EK; Asakawa, S; Sukartiningsih; Saito, Y; Ide, Y	Development of 16 microsatellite markers in Eusideroxylon zwageri by next-generation sequencing	CONSERVATION GENETICS RESOURCES	Indonesia	Japan		0
2002	WOS:000340404900032	Yan, RJ; Wei, KJ; Guo, XZ; Zhang, GR; Gardner, JPA; Yang, RB; Chen, KC	Isolation and characterization of nineteen novel polymorphic microsatellite loci for the northern snakehead Channa argus	CONSERVATION GENETICS RESOURCES	China	China		0
2003	WOS:000340404900034	Vorburger, C; Rhyner, N; Hartikainen, H; Jokela, J	A set of new and cross-amplifying microsatellite loci for conservation genetics of the endangered stone crayfish (Austropotamobius torrentium)	CONSERVATION GENETICS RESOURCES	Switzerland	Switzerland		0
2004	WOS:000340404900035	Barrow, LN; Phillips, CA; Lemmon, EM	Development and characterization of 24 microsatellite loci for the Illinois chorus frog (Pseudacris illinoensis) and Strecker's chorus frog (P-streckeri)	CONSERVATION GENETICS RESOURCES	United States	United States		0
2005	WOS:000340404900036	Austin, JD; Saarinen, EV; Arias-Perez, A; McCleery, RA; Lyons, RH	Twenty-one novel microsatellite loci for the endangered Florida salt marsh vole (Microtus pennsylvanicus dukecampbelli)	CONSERVATION GENETICS RESOURCES	United States	United States		0
2006	WOS:000340404900038	Xu, XY; Fu, TL; Qu, YF; Zheng, XX; Zhu, CN; Sun, S; Li, H	Isolation and characterization of microsatellite loci in the endangered Amur ratsnake Elaphe schrenckii (Reptilia; Squamata; Colubridae) from China	CONSERVATION GENETICS RESOURCES	China	China		0
2009	WOS:000340404900041	Seino, MM; de Vega, C; Bazaga, P; Jacquemyn, H; Herrera, CM	Development and characterization of microsatellite loci for the primrose Primula vulgaris and successful cross-amplification in the congeneric P-elatior and P-veris	CONSERVATION GENETICS RESOURCES	Belgium	Spain		1
2009	WOS:000340404900041	Seino, MM; de Vega, C; Bazaga, P; Jacquemyn, H; Herrera, CM	Development and characterization of microsatellite loci for the primrose Primula vulgaris and successful cross-amplification in the congeneric P-elatior and P-veris	CONSERVATION GENETICS RESOURCES	France	Spain		1
2013	WOS:000340404900047	Li, XJ; Zhou, Y; Wang, YG; Zhang, WJ	Isolation and characterization of twelve novel microsatellite markers for the sea-bulrush (Scirpus mariqueter Tang et Wang, Cyperaceae)	CONSERVATION GENETICS RESOURCES	China	China		0
2015	WOS:000340404900055	McKeown, NJ; Shaw, PW	Microsatellite loci for studies of the common cuttlefish, Sepia officinalis	CONSERVATION GENETICS RESOURCES	France	United Kingdom		0
2016	WOS:000340404900056	Gonzalez-Perez, MA; Caujape-Castells, J	Development and characterization of nuclear microsatellite markers for Parolinia ornata Webb (Brassicaceae), and cross-species amplification in all species described in the Canarian endemic genus Parolinia	CONSERVATION GENETICS RESOURCES	Spain	Spain		0
2018	WOS:000340404900058	Qiu, P; Yang, XF; Wei, KJ; Ma, ZH; Yang, RB	Isolation and characterization of fourteen polymorphic microsatellite loci for Odontobutis sinensis	CONSERVATION GENETICS RESOURCES	China	China		0
2019	WOS:000340404900059	Rico, Y; Paetkau, D; Harris, LR; Sayers, J; Ethier, D; Kyle, CJ	Development of nuclear microsatellite markers for American badger subspecies (Taxidea taxus spp) using next generation sequencing	CONSERVATION GENETICS RESOURCES	Canada	Canada		0
2020	WOS:000340404900060	Warwick, AR; Lemmon, EM	Development and characterization of 21 microsatellite loci for the Pine Barrens treefrog (Hyla andersonii)	CONSERVATION GENETICS RESOURCES	United States	United States		0
2021	WOS:000340404900063	Du, Y; Zheng, XX; Yao, YT; Lin, CX	Isolation and characterization of microsatellite loci in the Chinese water snake Enhydris chinensis (Colubridae)	CONSERVATION GENETICS RESOURCES	China	China		0
2022	WOS:000340404900066	Rabeling, C; Love, CN; Lance, SL; Jones, KL; Pierce, NE; Bacci, M	Development of twenty-one polymorphic microsatellite markers for the fungus-growing ant, Mycocepurus goeldii (Formicidae: Attini), using Illumina paired-end genomic sequencing	CONSERVATION GENETICS RESOURCES	Brazil	United States		0
2024	WOS:000340404900070	Ding, YY; Yang, CH; Gu, XY; Tong, X	Development of polymorphic microsatellite loci in Lithocarpus harlandii (Fagaceae)	CONSERVATION GENETICS RESOURCES	China	China		0
2025	WOS:000340404900073	Sonsthagen, SA; Wilson, RE; Underwood, JG	Development and characterization of microsatellite markers for the Hawaiian coot, Fulica alai, and Hawaiian gallinule, Gallinula galeata sandvicensis, through next-generation sequencing	CONSERVATION GENETICS RESOURCES	United States	United States		0
2026	WOS:000340404900074	Ansah, KN; Inoue, K; Lang, BK; Berg, DJ	Identification and characterization of 12 microsatellite loci for Physa in the Chihuahuan Desert	CONSERVATION GENETICS RESOURCES	United States	United States		0
2027	WOS:000340404900077	Wang, Y; Chen, GH; Yan, F; Lin, HR; Luo, J	Development and characterization of 13 novel microsatellite loci in a threatened reef fish, humpback grouper (Cromileptes altivelis)	CONSERVATION GENETICS RESOURCES	China	China		0
2028	WOS:000340404900078	Wang, RF; Wu, YQ; Liu, Z; Qu, YF	Isolation and characterization of microsatellite loci in the Ussuri mamushi (Gloydius ussuriensis)	CONSERVATION GENETICS RESOURCES	China	China		0
2029	WOS:000340404900080	Popa, OP; Chisamera, GB; Murariu, D; Popa, LO	Development of nuclear microsatellite markers for the Lesser Blind Mole Rat Nannospalax leucodon (Rodentia: Spalacidae)	CONSERVATION GENETICS RESOURCES	Romania	Romania		0
2030	WOS:000340404900081	Lu, YB; Liufu, YQ; Peng, GQ; Ye, QQ; Tang, SQ	Development of 21 microsatellite primers for Camellia pingguoensis (Theaceae) using 454 sequencing	CONSERVATION GENETICS RESOURCES	China	China		0
2031	WOS:000340404900083	Torimaru, T; Okayama, T; Kumagai, Y; Akada, S	Development and characterization of microsatellite loci in the sub-canopy tree Chengiopanax sciadophylloides (Araliaceae) using next-generation sequencing technology	CONSERVATION GENETICS RESOURCES	Japan	Japan		0
2032	WOS:000340426300001	Tapper, SL; Byrne, M; Yates, CJ; Keppel, G; Hopper, SD; Van Niel, K; Schut, AGT; Mucina, L; Wardell-Johnson, GW	Isolated with persistence or dynamically connected? Genetic patterns in a common granite outcrop endemic	DIVERSITY AND DISTRIBUTIONS	Australia	Australia	YES	0
[truncated: 6,466 more rows]

## Sheet: Sheet2
Unique Id	Identifier	Authors	Title	Journal	Subject Country	Country of Lead Author	Open Access	Altmetrics Score
